# Supplementary material for: Quiet standing: The Single Inverted Pendulum model is not so bad after all
Source: PLoS One. 2019 Mar 21;14(3):e0213870. doi: 10.1371/journal.pone.0213870 (PMC6428281; doi:10.1371/journal.pone.0213870)
Supplement: S1 Table — In the Table are presented the angles and angular accelerations of Ankle (q1) and Hip (q2.). (ZIP) [file pone.0213870.s001.zip › data.xlsx]

## Sheet: Sheet1
Ankle angular position	Ankle angular velocity	Ankle angular acceleration	Hip angular position	Hip angular velocity	Hip angular acceleration
-0.00083431	-0.00135226	-0.0185238	-3.50012e-05	-0.00478037	0.0941486
-0.000835681	-0.00137079	-0.0203199	-3.96874e-05	-0.00468622	0.100162
-0.000837072	-0.00139111	-0.0220051	-4.42735e-05	-0.00458606	0.105685
-0.000838485	-0.00141311	-0.0235745	-4.87539e-05	-0.00448037	0.110705
-0.000839922	-0.00143669	-0.0250172	-5.31235e-05	-0.00436967	0.115184
-0.000841383	-0.0014617	-0.0263237	-5.7378e-05	-0.00425448	0.119091
-0.000842871	-0.00148803	-0.0274912	-6.15134e-05	-0.00413539	0.122422
-0.000844387	-0.00151552	-0.0285216	-6.55264e-05	-0.00401297	0.125189
-0.000845931	-0.00154404	-0.0294188	-6.94141e-05	-0.00388778	0.127413
-0.000847504	-0.00157346	-0.0301872	-7.31745e-05	-0.00376037	0.129117
-0.000849108	-0.00160364	-0.0308311	-7.68058e-05	-0.00363125	0.130322
-0.000850742	-0.00163448	-0.031353	-8.03067e-05	-0.00350093	0.131042
-0.000852408	-0.00166583	-0.0317521	-8.36766e-05	-0.00336989	0.13128
-0.000854106	-0.00169758	-0.0320255	-8.69152e-05	-0.00323861	0.131029
-0.000855835	-0.00172961	-0.0321698	-9.00228e-05	-0.00310758	0.130281
-0.000857597	-0.00176178	-0.0321829	-9.30001e-05	-0.0029773	0.129034
-0.000859391	-0.00179396	-0.0320645	-9.58483e-05	-0.00284826	0.127291
-0.000861217	-0.00182602	-0.0318157	-9.85693e-05	-0.00272097	0.125062
-0.000863075	-0.00185784	-0.0314377	-0.000101165	-0.00259591	0.122357
-0.000864964	-0.00188928	-0.0309304	-0.000103639	-0.00247355	0.119179
-0.000866885	-0.00192021	-0.0302941	-0.000105993	-0.00235437	0.115536
-0.000868835	-0.0019505	-0.0295317	-0.000108232	-0.00223884	0.111443
-0.000870815	-0.00198003	-0.0286486	-0.000110359	-0.00212739	0.106925
-0.000872824	-0.00200868	-0.0276532	-0.00011238	-0.00202047	0.102019
-0.00087486	-0.00203634	-0.0265573	-0.000114298	-0.00191845	0.0967757
-0.000876923	-0.00206289	-0.0253742	-0.00011612	-0.00182167	0.0912478
-0.000879011	-0.00208827	-0.0241143	-0.00011785	-0.00173043	0.0854788
-0.000881124	-0.00211238	-0.0227844	-0.000119495	-0.00164495	0.0794977
-0.000883259	-0.00213517	-0.0213898	-0.000121061	-0.00156545	0.0733273
-0.000885415	-0.00215656	-0.0199349	-0.000122553	-0.00149212	0.066986
-0.000887592	-0.00217649	-0.018422	-0.000123978	-0.00142514	0.0604852
-0.000889787	-0.00219491	-0.0168536	-0.000125343	-0.00136465	0.0538359
-0.000891999	-0.00221177	-0.015235	-0.000126653	-0.00131082	0.0470606
-0.000894226	-0.002227	-0.0135772	-0.000127917	-0.00126375	0.0402025
-0.000896466	-0.00224058	-0.0118966	-0.000129141	-0.00122355	0.0333259
-0.000898719	-0.00225247	-0.0102122	-0.000130331	-0.00119023	0.0265039
-0.000900981	-0.00226269	-0.00854177	-0.000131495	-0.00116372	0.0198039
-0.000903253	-0.00227123	-0.00689885	-0.000132639	-0.00114392	0.013277
-0.000905531	-0.00227813	-0.00528936	-0.000133769	-0.00113064	0.00694443
-0.000907814	-0.00228342	-0.00371115	-0.000134893	-0.0011237	0.000796033
-0.000910101	-0.00228713	-0.00215947	-0.000136016	-0.0011229	-0.00518791
-0.00091239	-0.00228929	-0.000632681	-0.000137144	-0.00112809	-0.0110152
-0.00091468	-0.00228992	0.000867495	-0.000138283	-0.0011391	-0.0166806
-0.000916969	-0.00228905	0.00233641	-0.000139439	-0.00115578	-0.0221677
-0.000919256	-0.00228672	0.00376376	-0.000140617	-0.00117795	-0.0274388
-0.000921539	-0.00228295	0.00513444	-0.000141822	-0.00120539	-0.0324379
-0.000923817	-0.00227782	0.00643484	-0.00014306	-0.00123783	-0.0371156
-0.000926088	-0.00227138	0.00765634	-0.000144335	-0.00127494	-0.0414421
-0.000928352	-0.00226373	0.00879388	-0.000145651	-0.00131639	-0.0454012
-0.000930607	-0.00225493	0.00984433	-0.000147013	-0.00136179	-0.0489848
-0.000932852	-0.00224509	0.0108053	-0.000148424	-0.00141077	-0.0521873
-0.000935086	-0.00223428	0.011674	-0.000149887	-0.00146296	-0.055002
-0.000937309	-0.00222261	0.0124485	-0.000151405	-0.00151796	-0.057425
-0.000939519	-0.00221016	0.0131313	-0.00015298	-0.00157539	-0.0594699
-0.000941716	-0.00219703	0.013731	-0.000154615	-0.00163486	-0.0611737
-0.000943899	-0.0021833	0.0142589	-0.000156311	-0.00169603	-0.0625829
-0.000946068	-0.00216904	0.014724	-0.00015807	-0.00175861	-0.0637347
-0.000948223	-0.00215432	0.0151304	-0.000159892	-0.00182235	-0.0646479
-0.000950362	-0.00213919	0.0154786	-0.000161779	-0.001887	-0.0653261
-0.000952486	-0.00212371	0.0157696	-0.000163731	-0.00195232	-0.0657762
-0.000954594	-0.00210794	0.016008	-0.00016575	-0.0020181	-0.0660178
-0.000956686	-0.00209193	0.016198	-0.000167834	-0.00208412	-0.0660689
-0.000958761	-0.00207573	0.0163406	-0.000169984	-0.00215018	-0.0659354
-0.000960821	-0.00205939	0.0164363	-0.0001722	-0.00221612	-0.0656214
-0.000962864	-0.00204295	0.0164878	-0.000174482	-0.00228174	-0.065139
-0.00096489	-0.00202647	0.0164994	-0.000176829	-0.00234688	-0.0645064
-0.0009669	-0.00200997	0.0164765	-0.00017924	-0.00241139	-0.0637454
-0.000968894	-0.00199349	0.0164273	-0.000181715	-0.00247513	-0.062889
-0.000970871	-0.00197706	0.0163654	-0.000184253	-0.00253802	-0.0619906
-0.000972831	-0.0019607	0.0163093	-0.000186853	-0.00260001	-0.0611211
-0.000974776	-0.00194439	0.0162763	-0.000189514	-0.00266113	-0.0603465
-0.000976704	-0.00192811	0.0162766	-0.000192236	-0.00272148	-0.0597048
-0.000978616	-0.00191184	0.0163112	-0.000195017	-0.00278118	-0.0591989
-0.000980511	-0.00189552	0.016376	-0.000197857	-0.00284038	-0.0588114
-0.00098239	-0.00187915	0.0164653	-0.000200756	-0.00289919	-0.0585193
-0.000984253	-0.00186268	0.0165703	-0.000203714	-0.00295771	-0.0582879
-0.000986099	-0.00184611	0.0166781	-0.00020673	-0.003016	-0.0580673
-0.000987929	-0.00182943	0.0167748	-0.000209804	-0.00307407	-0.0578042
-0.000989741	-0.00181266	0.0168492	-0.000212936	-0.00313187	-0.0574562
-0.000991537	-0.00179581	0.0168941	-0.000216125	-0.00318933	-0.0569963
-0.000993316	-0.00177892	0.0169035	-0.000219372	-0.00324633	-0.0564033
-0.000995078	-0.00176201	0.0168704	-0.000222675	-0.00330273	-0.0556511
-0.000996823	-0.00174514	0.0167858	-0.000226033	-0.00335838	-0.0547076
-0.000998551	-0.00172836	0.0166408	-0.000229446	-0.00341309	-0.0535401
-0.00100026	-0.00171172	0.0164283	-0.000232913	-0.00346663	-0.052124
-0.00100196	-0.00169529	0.0161466	-0.000236431	-0.00351875	-0.0504554
-0.00100364	-0.00167914	0.0158003	-0.000240001	-0.00356921	-0.0485545
-0.0010053	-0.00166334	0.0153994	-0.000243618	-0.00361776	-0.046462
-0.00100695	-0.00164794	0.0149577	-0.000247283	-0.00366422	-0.044233
-0.00100858	-0.00163298	0.014492	-0.000250991	-0.00370846	-0.0419332
-0.0010102	-0.00161849	0.0140207	-0.000254741	-0.00375039	-0.0396337
-0.0010118	-0.00160447	0.0135623	-0.000258531	-0.00379002	-0.0374056
-0.0010134	-0.00159091	0.0131322	-0.000262359	-0.00382743	-0.0353068
-0.00101497	-0.00157778	0.0127376	-0.000266222	-0.00386274	-0.0333641
-0.00101654	-0.00156504	0.012375	-0.000270118	-0.0038961	-0.0315625
-0.00101809	-0.00155266	0.0120322	-0.000274045	-0.00392766	-0.0298537
-0.00101963	-0.00154063	0.0116933	-0.000278003	-0.00395752	-0.0281759
-0.00102116	-0.00152894	0.0113421	-0.000281989	-0.00398569	-0.0264674
-0.00102268	-0.0015176	0.0109652	-0.000286001	-0.00401216	-0.0246764
-0.00102419	-0.00150663	0.010553	-0.000290038	-0.00403684	-0.0227676
-0.00102568	-0.00149608	0.0101005	-0.000294097	-0.0040596	-0.0207232
-0.00102717	-0.00148598	0.00960783	-0.000298178	-0.00408033	-0.018545
-0.00102864	-0.00147637	0.00908107	-0.000302276	-0.00409887	-0.0162576
-0.00103011	-0.00146729	0.00853063	-0.000306392	-0.00411513	-0.0139024
-0.00103157	-0.00145876	0.00796828	-0.000310521	-0.00412903	-0.0115249
-0.00103302	-0.00145079	0.0074054	-0.000314661	-0.00414056	-0.0091692
-0.00103446	-0.00144338	0.00685129	-0.000318811	-0.00414973	-0.00687065
-0.0010359	-0.00143653	0.00631089	-0.000322967	-0.0041566	-0.00464775
-0.00103733	-0.00143022	0.00578547	-0.000327129	-0.00416124	-0.0025046
-0.00103875	-0.00142444	0.00527635	-0.000331292	-0.00416375	-0.000445583
-0.00104017	-0.00141916	0.00478664	-0.000335457	-0.0041642	0.00151824
-0.00104159	-0.00141437	0.0043193	-0.000339619	-0.00416268	0.00337642
-0.001043	-0.00141005	0.00387662	-0.000343779	-0.0041593	0.00512119
-0.0010444	-0.00140618	0.00346138	-0.000347933	-0.00415418	0.006743
-0.00104581	-0.00140272	0.0030775	-0.00035208	-0.00414744	0.00822802
-0.00104721	-0.00139964	0.0027311	-0.000356219	-0.00413921	0.0095542
-0.0010486	-0.00139691	0.0024317	-0.000360349	-0.00412965	0.0106867
-0.00105	-0.00139448	0.00219122	-0.000364468	-0.00411897	0.0115818
-0.00105139	-0.00139228	0.00202067	-0.000368575	-0.00410739	0.0121997
-0.00105278	-0.00139026	0.00192855	-0.000372671	-0.00409519	0.0125107
-0.00105417	-0.00138834	0.001921	-0.000376753	-0.00408268	0.0124945
-0.00105556	-0.00138641	0.00199934	-0.000380823	-0.00407018	0.0121493
-0.00105694	-0.00138442	0.00215613	-0.000384882	-0.00405803	0.0115071
-0.00105832	-0.00138226	0.00237606	-0.000388928	-0.00404652	0.0106294
-0.0010597	-0.00137988	0.00264229	-0.000392964	-0.00403589	0.00958324
-0.00106108	-0.00137724	0.00294235	-0.00039699	-0.00402631	0.00841809
-0.00106245	-0.0013743	0.00326824	-0.000401008	-0.00401789	0.00716579
-0.00106382	-0.00137103	0.00361123	-0.000405019	-0.00401073	0.00586077
-0.00106519	-0.00136742	0.00395804	-0.000409024	-0.00400487	0.00455443
-0.00106656	-0.00136346	0.0042916	-0.000413024	-0.00400031	0.00331218
-0.00106791	-0.00135917	0.00459194	-0.000417021	-0.003997	0.00220984
-0.00106927	-0.00135458	0.00483762	-0.000421016	-0.00399479	0.0013281
-0.00107062	-0.00134974	0.00500974	-0.000425009	-0.00399346	0.00073712
-0.00107196	-0.00134473	0.00509548	-0.000429002	-0.00399273	0.000482978
-0.0010733	-0.00133963	0.00508919	-0.000432994	-0.00399224	0.000583864
-0.00107464	-0.00133455	0.00499089	-0.000436986	-0.00399166	0.00103607
-0.00107597	-0.00132955	0.00480301	-0.000440977	-0.00399062	0.0018267
-0.00107729	-0.00132475	0.00452718	-0.000444965	-0.0039888	0.00294601
-0.00107861	-0.00132022	0.00416285	-0.000448951	-0.00398585	0.00439268
-0.00107993	-0.00131606	0.00370957	-0.000452933	-0.00398146	0.006165
-0.00108124	-0.00131235	0.00317053	-0.000456908	-0.00397529	0.0082474
-0.00108255	-0.00130918	0.00255351	-0.000460875	-0.00396704	0.0106068
-0.00108386	-0.00130663	0.00187086	-0.000464831	-0.00395644	0.0131931
-0.00108516	-0.00130476	0.00113819	-0.000468775	-0.00394324	0.0159439
-0.00108647	-0.00130362	0.000371313	-0.000472702	-0.0039273	0.0187971
-0.00108777	-0.00130325	-0.000413014	-0.00047661	-0.0039085	0.0216873
-0.00108907	-0.00130366	-0.00119359	-0.000480497	-0.00388682	0.0245328
-0.00109038	-0.00130485	-0.00194608	-0.00048436	-0.00386228	0.0272409
-0.00109168	-0.0013068	-0.002649	-0.000488195	-0.00383504	0.0297306
-0.00109299	-0.00130945	-0.00328858	-0.000492	-0.00380531	0.0319513
-0.00109431	-0.00131274	-0.0038598	-0.000495773	-0.00377336	0.0338865
-0.00109562	-0.0013166	-0.00436405	-0.000499513	-0.00373947	0.0355443
-0.00109694	-0.00132096	-0.00480392	-0.000503217	-0.00370393	0.0369374
-0.00109827	-0.00132577	-0.00517851	-0.000506884	-0.00366699	0.0380651
-0.0010996	-0.00133094	-0.0054822	-0.000510513	-0.00362893	0.0389085
-0.00110094	-0.00133643	-0.00570463	-0.000514103	-0.00359002	0.0394308
-0.00110228	-0.00134213	-0.00583059	-0.000517653	-0.00355059	0.0395771
-0.00110363	-0.00134796	-0.00584352	-0.000521164	-0.00351101	0.0392878
-0.00110498	-0.00135381	-0.00573153	-0.000524636	-0.00347172	0.0385219
-0.00110634	-0.00135954	-0.00548984	-0.000528069	-0.0034332	0.037266
-0.00110771	-0.00136503	-0.00511894	-0.000531465	-0.00339594	0.035527
-0.00110908	-0.00137015	-0.00462294	-0.000534826	-0.00336041	0.0333256
-0.00111045	-0.00137477	-0.00400986	-0.000538153	-0.00332708	0.0306975
-0.00111183	-0.00137878	-0.00329072	-0.000541449	-0.00329639	0.0276892
-0.00111321	-0.00138207	-0.00247587	-0.000544718	-0.0032687	0.0243444
-0.0011146	-0.00138454	-0.00157325	-0.000547962	-0.00324435	0.020697
-0.00111598	-0.00138612	-0.000590319	-0.000551186	-0.00322365	0.0167789
-0.00111737	-0.00138671	0.00046302	-0.000554393	-0.00320688	0.0126309
-0.00111875	-0.00138625	0.00157336	-0.000557587	-0.00319424	0.00830681
-0.00112014	-0.00138467	0.00272425	-0.000560773	-0.00318594	0.00387153
-0.00112152	-0.00138195	0.00389879	-0.000563955	-0.00318207	-0.000608831
-0.0011229	-0.00137805	0.00508278	-0.000567137	-0.00318268	-0.00507935
-0.00112427	-0.00137297	0.00626517	-0.000570325	-0.00318775	-0.0094976
-0.00112564	-0.0013667	0.00743483	-0.000573522	-0.00319725	-0.0138214
-0.001127	-0.00135927	0.00857683	-0.000576734	-0.00321107	-0.0179944
-0.00112835	-0.00135069	0.00967194	-0.000579963	-0.00322907	-0.0219443
-0.00112969	-0.00134102	0.0107003	-0.000583214	-0.00325101	-0.0255972
-0.00113102	-0.00133032	0.0116458	-0.00058649	-0.00327661	-0.0288943
-0.00113234	-0.00131867	0.0124988	-0.000589796	-0.0033055	-0.0318025
-0.00113364	-0.00130617	0.0132565	-0.000593133	-0.00333731	-0.0343146
-0.00113494	-0.00129292	0.0139196	-0.000596505	-0.00337162	-0.0364373
-0.00113622	-0.001279	0.0144895	-0.000599913	-0.00340806	-0.0381801
-0.00113748	-0.00126451	0.0149691	-0.000603359	-0.00344624	-0.0395576
-0.00113873	-0.00124954	0.0153657	-0.000606845	-0.0034858	-0.0406013
-0.00113997	-0.00123417	0.0156944	-0.000610371	-0.0035264	-0.0413732
-0.00114118	-0.00121848	0.0159787	-0.000613939	-0.00356777	-0.0419652
-0.00114239	-0.0012025	0.0162469	-0.000617549	-0.00360974	-0.0424875
-0.00114357	-0.00118625	0.0165285	-0.000621201	-0.00365222	-0.0430545
-0.00114474	-0.00116972	0.016852	-0.000624896	-0.00369528	-0.0437739
-0.00114589	-0.00115287	0.0172429	-0.000628635	-0.00373905	-0.0447421
-0.00114703	-0.00113563	0.0177244	-0.000632419	-0.00378379	-0.0460452
-0.00114815	-0.0011179	0.0183158	-0.000636249	-0.00382984	-0.0477539
-0.00114925	-0.00109959	0.0190314	-0.000640126	-0.00387759	-0.0499183
-0.00115033	-0.00108056	0.019883	-0.000644054	-0.00392751	-0.052579
-0.00115139	-0.00106067	0.0208804	-0.000648034	-0.00398009	-0.0557686
-0.00115243	-0.00103979	0.0220258	-0.00065207	-0.00403586	-0.0594895
-0.00115345	-0.00101777	0.0233118	-0.000656165	-0.00409535	-0.0637082
-0.00115444	-0.000994456	0.0247263	-0.000660324	-0.00415906	-0.0683726
-0.00115541	-0.000969729	0.0262543	-0.000664552	-0.00422743	-0.0734211
-0.00115635	-0.000943475	0.0278773	-0.000668853	-0.00430085	-0.0787783
-0.00115727	-0.000915598	0.0295739	-0.000673232	-0.00437963	-0.0843592
-0.00115816	-0.000886024	0.0313223	-0.000677696	-0.00446399	-0.0900775
-0.00115901	-0.000854702	0.0331002	-0.00068225	-0.00455406	-0.0958463
-0.00115983	-0.000821601	0.0348856	-0.0006869	-0.00464991	-0.101581
-0.00116062	-0.000786716	0.0366618	-0.000691652	-0.00475149	-0.107218
-0.00116137	-0.000750054	0.0384212	-0.00069651	-0.00485871	-0.112728
-0.00116208	-0.000711633	0.0401636	-0.000701482	-0.00497144	-0.118112
-0.00116275	-0.000671469	0.0418887	-0.000706571	-0.00508955	-0.123369
-0.00116338	-0.00062958	0.0435911	-0.000711784	-0.00521292	-0.128481
-0.00116397	-0.000585989	0.0452632	-0.000717126	-0.0053414	-0.133419
-0.00116451	-0.000540726	0.0468968	-0.0007226	-0.00547482	-0.138153
-0.001165	-0.000493829	0.04848	-0.000728213	-0.00561297	-0.142641
-0.00116545	-0.000445349	0.0499943	-0.000733969	-0.00575561	-0.146812
-0.00116584	-0.000395355	0.0514162	-0.000739872	-0.00590242	-0.150582
-0.00116619	-0.000343939	0.0527204	-0.000745925	-0.006053	-0.153855
-0.00116648	-0.000291218	0.0538827	-0.000752131	-0.00620686	-0.156546
-0.00116672	-0.000237336	0.0548823	-0.000758495	-0.00636341	-0.15858
-0.0011669	-0.000182453	0.0557031	-0.000765017	-0.00652199	-0.159902
-0.00116702	-0.00012675	0.0563349	-0.000771699	-0.00668189	-0.16048
-0.0011671	-7.04155e-05	0.0567718	-0.000778541	-0.00684237	-0.1603
-0.00116711	-1.36436e-05	0.0570108	-0.000785544	-0.00700267	-0.159357
-0.00116707	4.33672e-05	0.0570528	-0.000792706	-0.00716203	-0.157663
-0.00116697	0.00010042	0.056902	-0.000800025	-0.00731969	-0.155242
-0.00116681	0.000157322	0.056563	-0.0008075	-0.00747493	-0.152119
-0.00116659	0.000213885	0.056039	-0.000815127	-0.00762705	-0.148313
-0.00116632	0.000269924	0.0553356	-0.000822903	-0.00777536	-0.143852
-0.001166	0.00032526	0.0544622	-0.000830822	-0.00791921	-0.138781
-0.00116562	0.000379722	0.0534291	-0.00083888	-0.008058	-0.133144
-0.00116519	0.000433151	0.0522433	-0.000847071	-0.00819114	-0.126975
-0.0011647	0.000485394	0.050909	-0.000855389	-0.00831812	-0.120295
-0.00116416	0.000536303	0.0494303	-0.000863828	-0.00843841	-0.113126
-0.00116358	0.000585734	0.0478124	-0.000872379	-0.00855154	-0.105491
-0.00116294	0.000633546	0.0460599	-0.000881036	-0.00865703	-0.0974156
-0.00116227	0.000679606	0.0441767	-0.000889791	-0.00875444	-0.0889178
-0.00116154	0.000723782	0.0421655	-0.000898634	-0.00884336	-0.0800129
-0.00116078	0.000765948	0.0400255	-0.000907557	-0.00892337	-0.0707027
-0.00115997	0.000805973	0.0377511	-0.000916551	-0.00899408	-0.0609697
-0.00115913	0.000843725	0.035333	-0.000925606	-0.00905505	-0.0507831
-0.00115825	0.000879057	0.0327627	-0.000934712	-0.00910583	-0.040116
-0.00115733	0.00091182	0.0300349	-0.000943858	-0.00914595	-0.0289526
-0.00115639	0.000941855	0.0271459	-0.000953033	-0.0091749	-0.0172851
-0.00115542	0.000969001	0.0240958	-0.000962225	-0.00919218	-0.00511872
-0.00115443	0.000993097	0.0208904	-0.000971423	-0.0091973	0.00751813
-0.00115342	0.00101399	0.0175424	-0.000980612	-0.00918978	0.0205723
-0.00115239	0.00103153	0.0140702	-0.000989782	-0.00916921	0.0339676
-0.00115134	0.0010456	0.0104977	-0.000998917	-0.00913524	0.0476091
-0.00115028	0.0010561	0.00685013	-0.001008	-0.00908764	0.0613971
-0.00114922	0.00106295	0.00315109	-0.00101703	-0.00902624	0.0752392
-0.00114815	0.0010661	-0.000576914	-0.00102598	-0.008951	0.0890482
-0.00114709	0.00106552	-0.00431004	-0.00103484	-0.00886195	0.102733
-0.00114603	0.00106121	-0.00802195	-0.0010436	-0.00875922	0.116192
-0.00114497	0.00105319	-0.0116841	-0.00105225	-0.00864303	0.12932
-0.00114393	0.00104151	-0.0152686	-0.00106076	-0.00851371	0.142011
-0.00114291	0.00102624	-0.0187519	-0.00106913	-0.0083717	0.15418
-0.0011419	0.00100749	-0.0221145	-0.00107735	-0.00821752	0.165757
-0.00114091	0.000985371	-0.0253364	-0.0010854	-0.00805176	0.176671
-0.00113995	0.000960034	-0.0283958	-0.00109328	-0.00787509	0.186845
-0.00113902	0.000931638	-0.0312708	-0.00110096	-0.00768824	0.196202
-0.00113812	0.000900368	-0.0339434	-0.00110846	-0.00749204	0.204682
-0.00113726	0.000866424	-0.0364009	-0.00111574	-0.00728736	0.212244
-0.00113643	0.000830023	-0.0386333	-0.00112282	-0.00707511	0.218858
-0.00113563	0.00079139	-0.0406316	-0.00112967	-0.00685626	0.224501
-0.00113488	0.000750758	-0.0423915	-0.00113631	-0.00663176	0.229166
-0.00113418	0.000708367	-0.0439168	-0.00114271	-0.00640259	0.232876
-0.00113351	0.00066445	-0.0452145	-0.00114888	-0.00616971	0.235669
-0.00113289	0.000619236	-0.0462876	-0.00115481	-0.00593404	0.237565
-0.00113232	0.000572948	-0.0471335	-0.00116051	-0.00569648	0.238562
-0.00113179	0.000525814	-0.0477468	-0.00116597	-0.00545792	0.23865
-0.00113131	0.000478068	-0.0481251	-0.00117119	-0.00521927	0.237829
-0.00113088	0.000429943	-0.04827	-0.00117617	-0.00498144	0.236114
-0.0011305	0.000381673	-0.0481876	-0.00118091	-0.00474532	0.233538
-0.00113017	0.000333485	-0.047889	-0.00118543	-0.00451179	0.230151
-0.00112988	0.000285596	-0.0473917	-0.00118971	-0.00428164	0.22603
-0.00112965	0.000238204	-0.046719	-0.00119376	-0.0040556	0.221272
-0.00112945	0.000191485	-0.0458976	-0.0011976	-0.00383433	0.215985
-0.00112931	0.000145588	-0.0449528	-0.00120121	-0.00361835	0.210271
-0.00112921	0.000100635	-0.0439029	-0.00120462	-0.00340808	0.204206
-0.00112915	5.6732e-05	-0.042758	-0.00120783	-0.00320387	0.197832
-0.00112914	1.3974e-05	-0.0415229	-0.00121083	-0.00300604	0.19117
-0.00112916	-2.75489e-05	-0.040201	-0.00121365	-0.00281487	0.184237
-0.00112923	-6.77499e-05	-0.038794	-0.00121628	-0.00263063	0.177043
-0.00112934	-0.000106544	-0.0372998	-0.00121873	-0.00245359	0.169581
-0.00112948	-0.000143844	-0.0357119	-0.00122102	-0.00228401	0.161831
-0.00112966	-0.000179556	-0.0340213	-0.00122314	-0.00212218	0.153762
-0.00112988	-0.000213577	-0.0322189	-0.00122511	-0.00196841	0.145341
-0.00113012	-0.000245796	-0.0302967	-0.00122693	-0.00182307	0.136542
-0.0011304	-0.000276092	-0.0282474	-0.00122862	-0.00168653	0.127342
-0.0011307	-0.00030434	-0.0260649	-0.00123018	-0.00155919	0.117721
-0.00113103	-0.000330405	-0.0237444	-0.00123162	-0.00144147	0.107666
-0.00113139	-0.000354149	-0.0212854	-0.00123295	-0.0013338	0.0971803
-0.00113176	-0.000375435	-0.0186958	-0.00123419	-0.00123662	0.0862982
-0.00113216	-0.00039413	-0.0159931	-0.00123534	-0.00115032	0.0750915
-0.00113257	-0.000410123	-0.0132032	-0.00123641	-0.00107523	0.0636627
-0.00113299	-0.000423327	-0.0103558	-0.00123742	-0.00101157	0.0521285
-0.00113342	-0.000433682	-0.00747954	-0.00123838	-0.00095944	0.0406002
-0.00113386	-0.000441162	-0.00460169	-0.0012393	-0.00091884	0.0291824
-0.00113431	-0.000445764	-0.00175008	-0.00124019	-0.000889657	0.0179811
-0.00113476	-0.000447514	0.00104652	-0.00124106	-0.000871676	0.00710434
-0.0011352	-0.000446467	0.00376005	-0.00124193	-0.000864572	-0.00334306
-0.00113565	-0.000442707	0.00636438	-0.0012428	-0.000867915	-0.0132652
-0.00113608	-0.000436343	0.00883766	-0.00124368	-0.00088118	-0.0225835
-0.00113651	-0.000427505	0.0111641	-0.00124458	-0.000903764	-0.0312431
-0.00113693	-0.000416341	0.0133314	-0.00124552	-0.000935007	-0.0392037
-0.00113733	-0.00040301	0.0153276	-0.00124649	-0.00097421	-0.0464258
-0.00113772	-0.000387682	0.0171406	-0.00124751	-0.00102064	-0.0528712
-0.00113809	-0.000370541	0.0187594	-0.00124858	-0.00107351	-0.0585048
-0.00113844	-0.000351782	0.0201732	-0.00124972	-0.00113201	-0.0632932
-0.00113877	-0.000331609	0.0213731	-0.00125091	-0.00119531	-0.0672114
-0.00113908	-0.000310236	0.0223568	-0.00125217	-0.00126252	-0.0702592
-0.00113937	-0.000287879	0.0231316	-0.00125351	-0.00133278	-0.0724733
-0.00113963	-0.000264747	0.0237116	-0.00125491	-0.00140525	-0.0739156
-0.00113988	-0.000241036	0.0241101	-0.00125639	-0.00147916	-0.0746459
-0.00114009	-0.000216926	0.024337	-0.00125795	-0.00155381	-0.0747084
-0.00114029	-0.000192589	0.0244001	-0.00125957	-0.00162852	-0.0741405
-0.00114045	-0.000168189	0.0243069	-0.00126128	-0.00170266	-0.0729766
-0.0011406	-0.000143882	0.0240613	-0.00126305	-0.00177564	-0.0712386
-0.00114072	-0.00011982	0.0236622	-0.0012649	-0.00184687	-0.0689279
-0.00114081	-9.61582e-05	0.0231033	-0.00126682	-0.0019158	-0.0660261
-0.00114089	-7.30549e-05	0.0223773	-0.0012688	-0.00198183	-0.0625116
-0.00114094	-5.06775e-05	0.0214818	-0.00127084	-0.00204434	-0.0583818
-0.00114097	-2.91957e-05	0.0204217	-0.00127294	-0.00210272	-0.0536615
-0.00114098	-8.77402e-06	0.0192086	-0.0012751	-0.00215638	-0.0484018
-0.00114096	1.04346e-05	0.0178601	-0.00127731	-0.00220479	-0.0426756
-0.00114094	2.82947e-05	0.0163968	-0.00127955	-0.00224746	-0.0365667
-0.00114089	4.46916e-05	0.0148404	-0.00128184	-0.00228403	-0.0301622
-0.00114083	5.9532e-05	0.0132146	-0.00128415	-0.00231419	-0.0235563
-0.00114076	7.27466e-05	0.0115456	-0.00128649	-0.00233775	-0.0168515
-0.00114068	8.42922e-05	0.00986058	-0.00128884	-0.0023546	-0.0101535
-0.00114058	9.41528e-05	0.00818562	-0.00129121	-0.00236475	-0.00356179
-0.00114048	0.000102338	0.00654248	-0.00129358	-0.00236831	0.0028409
-0.00114037	0.000108881	0.0049463	-0.00129594	-0.00236547	0.00899833
-0.00114026	0.000113827	0.00340608	-0.0012983	-0.00235647	0.0148783
-0.00114014	0.000117233	0.0019268	-0.00130064	-0.0023416	0.0204645
-0.00114002	0.00011916	0.000510788	-0.00130296	-0.00232113	0.0257506
-0.0011399	0.000119671	-0.000840719	-0.00130526	-0.00229538	0.0307349
-0.00113978	0.00011883	-0.00212564	-0.00130752	-0.00226465	0.0354122
-0.00113966	0.000116704	-0.00334032	-0.00130975	-0.00222923	0.0397716
-0.00113955	0.000113364	-0.00448014	-0.00131194	-0.00218946	0.0437984
-0.00113944	0.000108884	-0.00554051	-0.00131409	-0.00214566	0.0474784
-0.00113934	0.000103343	-0.00651586	-0.00131618	-0.00209818	0.0507935
-0.00113924	9.68276e-05	-0.00739869	-0.00131823	-0.00204739	0.0537187
-0.00113915	8.9429e-05	-0.00818199	-0.00132022	-0.00199367	0.0562311
-0.00113907	8.1247e-05	-0.00886122	-0.00132216	-0.00193744	0.0583174
-0.001139	7.23857e-05	-0.00943464	-0.00132404	-0.00187912	0.0599752
-0.00113894	6.29511e-05	-0.00990463	-0.00132586	-0.00181915	0.0612179
-0.00113888	5.30465e-05	-0.0102779	-0.00132762	-0.00175793	0.0620754
-0.00113884	4.27686e-05	-0.0105639	-0.00132931	-0.00169586	0.0625879
-0.00113881	3.22047e-05	-0.0107743	-0.00133095	-0.00163327	0.0628036
-0.00113879	2.14304e-05	-0.0109215	-0.00133252	-0.00157046	0.0627725
-0.00113878	1.05089e-05	-0.0110151	-0.00133403	-0.00150769	0.0625347
-0.00113878	-5.06258e-07	-0.0110607	-0.00133547	-0.00144516	0.0621129
-0.00113879	-1.15669e-05	-0.011061	-0.00133685	-0.00138304	0.0615202
-0.00113881	-2.2628e-05	-0.011019	-0.00133818	-0.00132152	0.060769
-0.00113884	-3.36469e-05	-0.0109364	-0.00133944	-0.00126075	0.059868
-0.00113889	-4.45833e-05	-0.0108136	-0.00134064	-0.00120089	0.0588203
-0.00113894	-5.53969e-05	-0.0106504	-0.00134178	-0.00114207	0.0576267
-0.00113901	-6.60473e-05	-0.0104476	-0.00134286	-0.00108444	0.0562912
-0.00113909	-7.64949e-05	-0.0102064	-0.00134389	-0.00102815	0.0548203
-0.00113917	-8.67013e-05	-0.00992711	-0.00134486	-0.000973328	0.0532171
-0.00113927	-9.66284e-05	-0.0096085	-0.00134579	-0.000920111	0.0514776
-0.00113938	-0.000106237	-0.00924684	-0.00134665	-0.000868634	0.0495893
-0.00113949	-0.000115484	-0.00883477	-0.00134747	-0.000819045	0.0475255
-0.00113962	-0.000124318	-0.00836152	-0.00134824	-0.000771519	0.0452469
-0.00113975	-0.00013268	-0.00781541	-0.00134897	-0.000726272	0.0427111
-0.00113989	-0.000140495	-0.00718575	-0.00134965	-0.000683561	0.0398799
-0.00114004	-0.000147681	-0.00646431	-0.0013503	-0.000643681	0.0367249
-0.00114019	-0.000154145	-0.00564661	-0.0013509	-0.000606956	0.0332324
-0.00114035	-0.000159792	-0.00473057	-0.00135148	-0.000573724	0.0293981
-0.00114052	-0.000164523	-0.00371558	-0.00135202	-0.000544326	0.0252232
-0.00114068	-0.000168238	-0.00260494	-0.00135254	-0.000519103	0.020724
-0.00114085	-0.000170843	-0.00140597	-0.00135304	-0.000498379	0.015932
-0.00114103	-0.000172249	-0.000124644	-0.00135352	-0.000482447	0.0108734
-0.0011412	-0.000172374	0.0012386	-0.00135399	-0.000471573	0.00555263
-0.00114137	-0.000171135	0.00268692	-0.00135446	-0.000466021	-3.9407e-05
-0.00114154	-0.000168448	0.0042216	-0.00135493	-0.00046606	-0.00590467
-0.0011417	-0.000164227	0.00583802	-0.0013554	-0.000471965	-0.0120224
-0.00114186	-0.000158389	0.00752308	-0.00135588	-0.000483987	-0.0183397
-0.00114201	-0.000150866	0.00925424	-0.00135638	-0.000502327	-0.024768
-0.00114215	-0.000141611	0.0110036	-0.00135691	-0.000527095	-0.0311991
-0.00114228	-0.000130608	0.0127449	-0.00135747	-0.000558294	-0.0375321
-0.0011424	-0.000117863	0.0144585	-0.00135807	-0.000595826	-0.0436925
-0.00114251	-0.000103404	0.0161334	-0.00135871	-0.000639518	-0.0496399
-0.00114259	-8.72709e-05	0.0177666	-0.00135939	-0.000689158	-0.0553647
-0.00114266	-6.95043e-05	0.0193596	-0.00136014	-0.000744523	-0.0608748
-0.00114271	-5.01447e-05	0.0209148	-0.00136094	-0.000805398	-0.0661815
-0.00114274	-2.92299e-05	0.0224311	-0.00136182	-0.000871579	-0.0712817
-0.00114275	-6.79878e-06	0.0238992	-0.00136276	-0.000942861	-0.0761428
-0.00114273	1.71005e-05	0.0253002	-0.00136378	-0.001019	-0.0806939
-0.00114269	4.24007e-05	0.0266051	-0.00136488	-0.0010997	-0.0848272
-0.00114262	6.90059e-05	0.0277795	-0.00136606	-0.00118452	-0.088415
-0.00114252	9.67854e-05	0.0287917	-0.00136734	-0.00127294	-0.0913417
-0.0011424	0.000125577	0.0296177	-0.0013687	-0.00136428	-0.0935222
-0.00114224	0.000155195	0.0302421	-0.00137016	-0.0014578	-0.0949042
-0.00114206	0.000185437	0.0306585	-0.00137171	-0.00155271	-0.0954723
-0.00114184	0.000216095	0.0308696	-0.00137336	-0.00164818	-0.0952452
-0.00114159	0.000246965	0.030884	-0.0013751	-0.00174343	-0.0942631
-0.00114132	0.000277849	0.0307131	-0.00137694	-0.00183769	-0.0925778
-0.00114101	0.000308562	0.0303694	-0.00137887	-0.00193027	-0.0902445
-0.00114067	0.000338931	0.0298648	-0.00138089	-0.00202051	-0.0873159
-0.0011403	0.000368796	0.0292129	-0.001383	-0.00210783	-0.0838493
-0.0011399	0.000398009	0.0284313	-0.00138519	-0.00219168	-0.0799185
-0.00113948	0.00042644	0.0275418	-0.00138746	-0.00227159	-0.0756113
-0.00113902	0.000453982	0.0265669	-0.00138981	-0.00234721	-0.0710184
-0.00113854	0.000480549	0.0255279	-0.00139223	-0.00241822	-0.0662242
-0.00113804	0.000506077	0.0244439	-0.00139471	-0.00248445	-0.0613041
-0.0011375	0.000530521	0.0233326	-0.00139726	-0.00254575	-0.0563272
-0.00113695	0.000553853	0.0222092	-0.00139986	-0.00260208	-0.0513522
-0.00113637	0.000576063	0.0210836	-0.00140251	-0.00265343	-0.0464179
-0.00113578	0.000597146	0.0199621	-0.00140521	-0.00269985	-0.0415473
-0.00113516	0.000617108	0.0188498	-0.00140795	-0.0027414	-0.0367602
-0.00113452	0.000635958	0.0177529	-0.00141073	-0.00277816	-0.0320794
-0.00113387	0.000653711	0.0166788	-0.00141354	-0.00281024	-0.0275322
-0.0011332	0.00067039	0.0156347	-0.00141638	-0.00283777	-0.0231453
-0.00113251	0.000686025	0.0146269	-0.00141924	-0.00286091	-0.0189406
-0.00113181	0.000700651	0.0136593	-0.00142212	-0.00287986	-0.0149324
-0.0011311	0.000714311	0.0127331	-0.00142502	-0.00289479	-0.0111225
-0.00113037	0.000727044	0.011848	-0.00142792	-0.00290591	-0.00750835
-0.00112963	0.000738892	0.0110053	-0.00143083	-0.00291342	-0.00409301
-0.00112888	0.000749897	0.0102052	-0.00143375	-0.00291751	-0.000875319
-0.00112812	0.000760102	0.00944321	-0.00143667	-0.00291839	0.00216409
-0.00112735	0.000769545	0.00871142	-0.00143959	-0.00291622	0.00505687
-0.00112658	0.000778257	0.00800344	-0.0014425	-0.00291117	0.00782897
-0.00112579	0.00078626	0.00731775	-0.0014454	-0.00290334	0.0104874
-0.001125	0.000793578	0.00665789	-0.00144829	-0.00289285	0.0130195
-0.0011242	0.000800236	0.00603132	-0.00145117	-0.00287983	0.0153981
-0.00112339	0.000806267	0.00544927	-0.00145404	-0.00286443	0.0175816
-0.00112258	0.000811717	0.00492487	-0.00145689	-0.00284685	0.0195217
-0.00112176	0.000816641	0.00446899	-0.00145971	-0.00282733	0.0211792
-0.00112094	0.00082111	0.00408741	-0.00146252	-0.00280615	0.0225347
-0.00112011	0.000825198	0.00378164	-0.0014653	-0.00278361	0.0235856
-0.00111929	0.000828979	0.00355169	-0.00146806	-0.00276003	0.0243349
-0.00111845	0.000832531	0.00339602	-0.0014708	-0.00273569	0.0247915
-0.00111762	0.000835927	0.00330924	-0.00147351	-0.0027109	0.024979
-0.00111678	0.000839236	0.00328352	-0.00147619	-0.00268592	0.0249302
-0.00111594	0.00084252	0.00331151	-0.00147886	-0.00266099	0.0246757
-0.00111509	0.000845831	0.00338487	-0.00148149	-0.00263632	0.0242494
-0.00111424	0.000849216	0.00349201	-0.0014841	-0.00261207	0.0236975
-0.00111339	0.000852708	0.00362093	-0.00148669	-0.00258837	0.0230673
-0.00111253	0.000856329	0.00376221	-0.00148926	-0.0025653	0.0223956
-0.00111167	0.000860091	0.00390663	-0.0014918	-0.00254291	0.0217182
-0.00111081	0.000863998	0.00404113	-0.00149432	-0.00252119	0.0210852
-0.00110994	0.000868039	0.00414774	-0.00149682	-0.0025001	0.0205649
-0.00110907	0.000872187	0.00420397	-0.0014993	-0.00247954	0.0202423
-0.00110819	0.000876391	0.00418405	-0.00150176	-0.0024593	0.020214
-0.00110731	0.000880575	0.00406244	-0.0015042	-0.00243908	0.0205747
-0.00110643	0.000884637	0.00381904	-0.00150662	-0.00241851	0.0213975
-0.00110554	0.000888456	0.00344267	-0.00150902	-0.00239711	0.0227204
-0.00110465	0.000891899	0.00293137	-0.00151139	-0.00237439	0.0245455
-0.00110375	0.000894831	0.00229048	-0.00151374	-0.00234985	0.0268475
-0.00110285	0.000897121	0.00152913	-0.00151606	-0.002323	0.0295862
-0.00110195	0.00089865	0.000656987	-0.00151836	-0.00229341	0.0327201
-0.00110106	0.000899307	-0.000317927	-0.00152062	-0.00226069	0.0362143
-0.00110016	0.000898989	-0.00138934	-0.00152284	-0.00222448	0.040041
-0.00109926	0.0008976	-0.00255044	-0.00152503	-0.00218444	0.0441705
-0.00109836	0.000895049	-0.00379398	-0.00152717	-0.00214027	0.0485719
-0.00109747	0.000891255	-0.00511614	-0.00152926	-0.00209169	0.0532276
-0.00109659	0.000886139	-0.00651674	-0.0015313	-0.00203847	0.058134
-0.00109571	0.000879623	-0.00799456	-0.00153328	-0.00198033	0.0632837
-0.00109483	0.000871628	-0.00954333	-0.00153519	-0.00191705	0.0686501
-0.00109397	0.000862085	-0.0111509	-0.00153704	-0.0018484	0.0741842
-0.00109312	0.000850934	-0.0128021	-0.00153882	-0.00177421	0.0798259
-0.00109228	0.000838132	-0.0144838	-0.00154051	-0.00169439	0.085524
-0.00109146	0.000823648	-0.0161877	-0.00154212	-0.00160886	0.0912452
-0.00109065	0.00080746	-0.0179065	-0.00154364	-0.00151762	0.0969618
-0.00108986	0.000789554	-0.019631	-0.00154506	-0.00142066	0.102638
-0.00108909	0.000769923	-0.0213487	-0.00154638	-0.00131802	0.108227
-0.00108834	0.000748574	-0.0230443	-0.00154759	-0.00120979	0.113669
-0.00108762	0.00072553	-0.0247003	-0.00154868	-0.00109612	0.1189
-0.00108692	0.000700829	-0.0262965	-0.00154966	-0.000977224	0.123844
-0.00108624	0.000674533	-0.0278093	-0.00155051	-0.00085338	0.128413
-0.0010856	0.000646724	-0.029213	-0.00155124	-0.000724967	0.132513
-0.00108498	0.000617511	-0.030481	-0.00155183	-0.000592454	0.136047
-0.00108439	0.00058703	-0.0315859	-0.00155229	-0.000456407	0.138915
-0.00108384	0.000555444	-0.0325028	-0.0015526	-0.000317492	0.141028
-0.00108331	0.000522941	-0.033215	-0.00155278	-0.000176464	0.142332
-0.00108282	0.000489726	-0.033715	-0.00155281	-3.41322e-05	0.142804
-0.00108237	0.000456011	-0.0339981	-0.00155271	0.000108671	0.142435
-0.00108195	0.000422013	-0.0340591	-0.00155245	0.000251106	0.141214
-0.00108156	0.000387954	-0.0338917	-0.00155206	0.000392321	0.139127
-0.0010812	0.000354062	-0.0334924	-0.00155153	0.000531448	0.136167
-0.00108088	0.00032057	-0.0328627	-0.00155086	0.000667615	0.132351
-0.0010806	0.000287707	-0.0320098	-0.00155006	0.000799966	0.127714
-0.00108034	0.000255697	-0.0309439	-0.00154914	0.000927681	0.122305
-0.00108012	0.000224753	-0.0296777	-0.00154809	0.00104999	0.11618
-0.00107992	0.000195075	-0.0282286	-0.00154692	0.00116617	0.109412
-0.00107975	0.000166847	-0.0266199	-0.00154564	0.00127558	0.102099
-0.00107961	0.000140227	-0.0248769	-0.00154427	0.00137768	0.0943423
-0.0010795	0.00011535	-0.0230213	-0.00154279	0.00147202	0.0862307
-0.00107941	9.23288e-05	-0.0210691	-0.00154124	0.00155825	0.0778289
-0.00107933	7.12597e-05	-0.0190321	-0.0015396	0.00163608	0.0691858
-0.00107928	5.22276e-05	-0.0169209	-0.00153789	0.00170526	0.0603439
-0.00107925	3.53067e-05	-0.0147478	-0.00153613	0.00176561	0.0513537
-0.00107923	2.0559e-05	-0.0125303	-0.00153431	0.00181696	0.0422835
-0.00107922	8.02871e-06	-0.0102885	-0.00153245	0.00185925	0.0332115
-0.00107922	-2.25975e-06	-0.00804105	-0.00153056	0.00189246	0.0242096
-0.00107923	-1.03008e-05	-0.00580598	-0.00152864	0.00191667	0.0153462
-0.00107925	-1.61068e-05	-0.00360222	-0.00152671	0.00193201	0.00669281
-0.00107927	-1.9709e-05	-0.00144746	-0.00152477	0.00193871	-0.00168466
-0.00107929	-2.11565e-05	0.000643893	-0.00152284	0.00193702	-0.00973359
-0.00107931	-2.05126e-05	0.00265934	-0.00152091	0.00192729	-0.0174091
-0.00107933	-1.78532e-05	0.00458596	-0.001519	0.00190988	-0.0246654
-0.00107934	-1.32673e-05	0.00641032	-0.00151711	0.00188521	-0.031455
-0.00107935	-6.85697e-06	0.00812072	-0.00151526	0.00185376	-0.0377376
-0.00107935	1.26375e-06	0.00970982	-0.00151344	0.00181602	-0.0434901
-0.00107933	1.09736e-05	0.0111756	-0.00151167	0.00177253	-0.0487099
-0.00107931	2.21492e-05	0.0125198	-0.00150995	0.00172382	-0.0534089
-0.00107928	3.46689e-05	0.0137444	-0.00150828	0.00167041	-0.0576002
-0.00107923	4.84134e-05	0.0148494	-0.00150666	0.00161281	-0.0612881
-0.00107917	6.32627e-05	0.0158325	-0.00150511	0.00155152	-0.0644695
-0.00107909	7.90952e-05	0.0166894	-0.00150363	0.00148705	-0.0671328
-0.00107899	9.57846e-05	0.0174118	-0.00150221	0.00141992	-0.0692511
-0.00107888	0.000113196	0.0179895	-0.00150085	0.00135067	-0.0707913
-0.00107875	0.000131186	0.0184171	-0.00149957	0.00127988	-0.0717383
-0.0010786	0.000149603	0.018698	-0.00149837	0.00120814	-0.0721115
-0.00107843	0.000168301	0.0188443	-0.00149723	0.00113603	-0.0719623
-0.00107824	0.000187145	0.0188738	-0.00149617	0.00106407	-0.071365
-0.00107804	0.000206019	0.0188091	-0.00149517	0.000992701	-0.0704106
-0.00107781	0.000224828	0.0186758	-0.00149425	0.00092229	-0.0692006
-0.00107757	0.000243504	0.0184997	-0.0014934	0.00085309	-0.067836
-0.0010773	0.000262004	0.0183022	-0.00149261	0.000785254	-0.0664014
-0.00107702	0.000280306	0.0180978	-0.00149189	0.000718852	-0.064952
-0.00107673	0.000298404	0.017893	-0.00149124	0.0006539	-0.0635137
-0.00107641	0.000316297	0.0176881	-0.00149065	0.000590387	-0.062087
-0.00107608	0.000333985	0.0174766	-0.00149012	0.0005283	-0.0606472
-0.00107572	0.000351461	0.0172483	-0.00148965	0.000467653	-0.0591554
-0.00107536	0.00036871	0.0169943	-0.00148925	0.000408497	-0.0575784
-0.00107497	0.000385704	0.0167113	-0.00148889	0.000350919	-0.055904
-0.00107457	0.000402415	0.0164027	-0.0014886	0.000295015	-0.0541466
-0.00107415	0.000418818	0.0160778	-0.00148836	0.000240868	-0.0523427
-0.00107371	0.000434896	0.01575	-0.00148817	0.000188525	-0.0505443
-0.00107326	0.000450646	0.0154355	-0.00148803	0.000137981	-0.0488127
-0.0010728	0.000466081	0.0151497	-0.00148794	8.91685e-05	-0.0472068
-0.00107232	0.000481231	0.0149039	-0.0014879	4.19617e-05	-0.045769
-0.00107182	0.000496135	0.0147036	-0.00148791	-3.80731e-06	-0.0445178
-0.00107131	0.000510838	0.0145483	-0.00148795	-4.83251e-05	-0.0434498
-0.00107078	0.000525387	0.0144316	-0.00148805	-9.17749e-05	-0.042539
-0.00107024	0.000539818	0.0143423	-0.00148818	-0.000134314	-0.0417405
-0.00106969	0.000554161	0.0142685	-0.00148836	-0.000176054	-0.041008
-0.00106912	0.000568429	0.0142022	-0.00148857	-0.000217062	-0.0403098
-0.00106854	0.000582631	0.0141372	-0.00148883	-0.000257372	-0.0396222
-0.00106794	0.000596768	0.0140674	-0.00148913	-0.000296994	-0.0389215
-0.00106733	0.000610836	0.0139883	-0.00148946	-0.000335916	-0.0381906
-0.00106671	0.000624824	0.0139008	-0.00148984	-0.000374106	-0.0374335
-0.00106607	0.000638725	0.0138109	-0.00149025	-0.00041154	-0.0366738
-0.00106541	0.000652536	0.013725	-0.0014907	-0.000448214	-0.0359352
-0.00106475	0.000666261	0.0136466	-0.00149118	-0.000484149	-0.0352313
-0.00106407	0.000679907	0.0135782	-0.0014917	-0.00051938	-0.0345718
-0.00106338	0.000693486	0.0135245	-0.00149225	-0.000553952	-0.0339736
-0.00106267	0.00070701	0.0134928	-0.00149284	-0.000587926	-0.0334643
-0.00106195	0.000720503	0.0134922	-0.00149346	-0.00062139	-0.0330777
-0.00106121	0.000733995	0.0135328	-0.00149412	-0.000654468	-0.0328513
-0.00106047	0.000747528	0.0136238	-0.00149481	-0.000687319	-0.032819
-0.00105971	0.000761152	0.013771	-0.00149553	-0.000720138	-0.0330007
-0.00105893	0.000774923	0.0139757	-0.00149628	-0.000753139	-0.033399
-0.00105814	0.000788898	0.0142356	-0.00149707	-0.000786538	-0.0340031
-0.00105734	0.000803134	0.014546	-0.00149789	-0.000820541	-0.0347931
-0.00105652	0.00081768	0.0149007	-0.00149874	-0.000855334	-0.0357429
-0.00105569	0.000832581	0.0152911	-0.00149963	-0.000891077	-0.0368181
-0.00105484	0.000847872	0.015706	-0.00150056	-0.000927895	-0.0379741
-0.00105398	0.000863578	0.0161336	-0.00150153	-0.000965869	-0.0391656
-0.0010531	0.000879711	0.016565	-0.00150253	-0.00100503	-0.0403577
-0.0010522	0.000896276	0.0169954	-0.00150358	-0.00104539	-0.0415319
-0.00105129	0.000913272	0.0174242	-0.00150466	-0.00108692	-0.0426863
-0.00105036	0.000930696	0.0178528	-0.00150579	-0.00112961	-0.0438263
-0.00104941	0.000948549	0.0182805	-0.00150697	-0.00117344	-0.0449491
-0.00104844	0.000966829	0.018701	-0.00150818	-0.00121839	-0.0460309
-0.00104746	0.00098553	0.0191031	-0.00150945	-0.00126442	-0.0470292
-0.00104645	0.00100463	0.0194724	-0.00151076	-0.00131145	-0.0478896
-0.00104543	0.00102411	0.0197898	-0.00151212	-0.00135934	-0.0485405
-0.00104438	0.0010439	0.0200306	-0.00151353	-0.00140788	-0.0488898
-0.00104332	0.00106393	0.0201684	-0.00151498	-0.00145677	-0.0488387
-0.00104223	0.00108409	0.0201819	-0.00151649	-0.0015056	-0.0483101
-0.00104113	0.00110428	0.0200616	-0.00151804	-0.00155391	-0.0472727
-0.00104001	0.00112434	0.0198101	-0.00151965	-0.00160119	-0.0457415
-0.00103886	0.00114415	0.0194379	-0.00152129	-0.00164693	-0.043762
-0.0010377	0.00116359	0.0189589	-0.00152298	-0.00169069	-0.0413922
-0.00103652	0.00118255	0.0183837	-0.00152471	-0.00173208	-0.0386763
-0.00103531	0.00120093	0.0177143	-0.00152649	-0.00177076	-0.0356259
-0.0010341	0.00121864	0.0169468	-0.00152829	-0.00180639	-0.0322299
-0.00103286	0.00123559	0.0160776	-0.00153013	-0.00183862	-0.0284773
-0.00103161	0.00125167	0.0151056	-0.001532	-0.00186709	-0.0243687
-0.00103034	0.00126677	0.0140324	-0.00153389	-0.00189146	-0.0199133
-0.00102906	0.00128081	0.0128584	-0.0015358	-0.00191137	-0.0151167
-0.00102777	0.00129366	0.0115825	-0.00153773	-0.00192649	-0.00997851
-0.00102646	0.00130525	0.0102042	-0.00153966	-0.00193647	-0.00449999
-0.00102515	0.00131545	0.00872329	-0.0015416	-0.00194097	0.00131538
-0.00102382	0.00132417	0.00713914	-0.00154354	-0.00193965	0.00746672
-0.00102249	0.00133131	0.00544929	-0.00154548	-0.00193219	0.0139596
-0.00102115	0.00133676	0.0036512	-0.00154739	-0.00191823	0.0208002
-0.00101981	0.00134041	0.00174717	-0.00154929	-0.00189743	0.0279756
-0.00101847	0.00134216	-0.000251966	-0.00155116	-0.00186945	0.0354408
-0.00101713	0.00134191	-0.00232979	-0.001553	-0.00183401	0.0431297
-0.00101579	0.00133958	-0.0044697	-0.00155479	-0.00179088	0.050976
-0.00101446	0.00133511	-0.00665534	-0.00155653	-0.00173991	0.0589153
-0.00101313	0.00132845	-0.00886758	-0.00155821	-0.00168099	0.066873
-0.00101181	0.00131959	-0.0110842	-0.00155982	-0.00161412	0.0747639
-0.0010105	0.0013085	-0.013284	-0.00156136	-0.00153935	0.0825064
-0.0010092	0.00129522	-0.015449	-0.00156282	-0.00145685	0.0900338
-0.00100792	0.00127977	-0.017565	-0.00156418	-0.00136681	0.0972933
-0.00100666	0.0012622	-0.0196224	-0.00156545	-0.00126952	0.10425
-0.00100542	0.00124258	-0.0216179	-0.00156662	-0.00116527	0.110895
-0.0010042	0.00122096	-0.023553	-0.00156767	-0.00105437	0.117237
-0.001003	0.00119741	-0.0254275	-0.00156861	-0.000937138	0.123277
-0.00100183	0.00117198	-0.027237	-0.00156942	-0.00081386	0.129002
-0.00100068	0.00114475	-0.0289761	-0.00157011	-0.000684858	0.134395
-0.000999569	0.00111577	-0.0306456	-0.00157066	-0.000550463	0.13946
-0.000998483	0.00108512	-0.0322522	-0.00157107	-0.000411003	0.144228
-0.000997431	0.00105287	-0.0338038	-0.00157134	-0.000266776	0.14873
-0.000996411	0.00101907	-0.0353044	-0.00157146	-0.000118046	0.152986
-0.000995428	0.000983764	-0.0367546	-0.00157142	3.49405e-05	0.156999
-0.000994481	0.000947009	-0.038155	-0.00157123	0.00019194	0.160775
-0.000993572	0.000908855	-0.0395101	-0.00157088	0.000352715	0.164333
-0.000992703	0.000869344	-0.0408271	-0.00157036	0.000517047	0.167701
-0.000991874	0.000828517	-0.0421115	-0.00156967	0.000684748	0.170904
-0.000991088	0.000786406	-0.0433664	-0.00156882	0.000855653	0.173955
-0.000990345	0.000743039	-0.0445937	-0.00156779	0.00102961	0.176862
-0.000989646	0.000698446	-0.0458012	-0.00156658	0.00120647	0.179657
-0.000988993	0.000652644	-0.0470032	-0.0015652	0.00138613	0.182395
-0.000988388	0.000605641	-0.0482118	-0.00156363	0.00156852	0.185123
-0.00098783	0.000557429	-0.0494291	-0.00156187	0.00175365	0.18785
-0.000987322	0.000508	-0.0506469	-0.00155993	0.0019415	0.190543
-0.000986865	0.000457353	-0.0518506	-0.0015578	0.00213204	0.193147
-0.00098646	0.000405503	-0.053025	-0.00155548	0.00232519	0.195605
-0.000986107	0.000352478	-0.0541597	-0.00155295	0.00252079	0.197877
-0.000985809	0.000298318	-0.0552487	-0.00155024	0.00271867	0.199944
-0.000985566	0.000243069	-0.0562846	-0.00154732	0.00291861	0.201779
-0.000985379	0.000186785	-0.0572534	-0.0015442	0.00312039	0.20333
-0.000985249	0.000129531	-0.0581335	-0.00154087	0.00332372	0.204518
-0.000985178	7.13979e-05	-0.0588964	-0.00153735	0.00352824	0.205236
-0.000985165	1.25016e-05	-0.0595075	-0.00153361	0.00373348	0.205358
-0.000985212	-4.7006e-05	-0.0599329	-0.00152967	0.00393883	0.20476
-0.000985319	-0.000106939	-0.0601457	-0.00152553	0.00414359	0.203346
-0.000985486	-0.000167084	-0.060129	-0.00152118	0.00434694	0.20106
-0.000985714	-0.000227214	-0.0598736	-0.00151663	0.004548	0.197875
-0.000986001	-0.000287087	-0.0593739	-0.00151189	0.00474587	0.193779
-0.000986347	-0.000346461	-0.0586284	-0.00150695	0.00493965	0.188777
-0.000986752	-0.000405089	-0.0576423	-0.00150182	0.00512843	0.182898
-0.000987215	-0.000462732	-0.0564282	-0.00149651	0.00531133	0.176199
-0.000987734	-0.00051916	-0.0550032	-0.00149102	0.00548753	0.168753
-0.000988308	-0.000574163	-0.0533844	-0.00148537	0.00565628	0.160635
-0.000988936	-0.000627547	-0.0515871	-0.00147955	0.00581691	0.151911
-0.000989615	-0.000679135	-0.0496247	-0.00147358	0.00596883	0.142638
-0.000990344	-0.000728759	-0.0475072	-0.00146747	0.00611146	0.13286
-0.00099112	-0.000776267	-0.0452433	-0.00146122	0.00624432	0.122616
-0.000991942	-0.00082151	-0.0428428	-0.00145486	0.00636694	0.111949
-0.000992806	-0.000864353	-0.0403179	-0.00144838	0.00647889	0.10091
-0.000993711	-0.000904671	-0.0376825	-0.0014418	0.0065798	0.0895569
-0.000994653	-0.000942353	-0.0349487	-0.00143513	0.00666935	0.0779395
-0.00099563	-0.000977302	-0.0321238	-0.00142838	0.00674729	0.0660892
-0.00099664	-0.00100943	-0.0292134	-0.00142157	0.00681338	0.0540295
-0.000997678	-0.00103864	-0.0262254	-0.0014147	0.00686741	0.0417942
-0.000998743	-0.00106486	-0.0231712	-0.00140779	0.00690921	0.0294284
-0.000999831	-0.00108804	-0.0200616	-0.00140085	0.00693864	0.0169758
-0.00100094	-0.0011081	-0.0169064	-0.0013939	0.00695561	0.00447503
-0.00100206	-0.001125	-0.0137167	-0.00138694	0.00696009	-0.00803029
-0.0010032	-0.00113872	-0.0105063	-0.00137998	0.00695206	-0.0204868
-0.00100435	-0.00114923	-0.00728798	-0.00137305	0.00693157	-0.0328461
-0.00100551	-0.00115651	-0.00407048	-0.00136615	0.00689872	-0.0450747
-0.00100667	-0.00116059	-0.000861605	-0.0013593	0.00685365	-0.0571437
-0.00100783	-0.00116145	0.00233065	-0.0013525	0.0067965	-0.0690236
-0.00100899	-0.00115912	0.00550056	-0.00134578	0.00672748	-0.0806942
-0.00101014	-0.00115362	0.0086438	-0.00133913	0.00664679	-0.0921405
-0.00101129	-0.00114497	0.011753	-0.00133258	0.00655465	-0.103336
-0.00101242	-0.00113322	0.0148155	-0.00132612	0.00645131	-0.114234
-0.00101354	-0.0011184	0.0178143	-0.00131979	0.00633708	-0.124774
-0.00101464	-0.00110059	0.0207301	-0.00131357	0.0062123	-0.134883
-0.00101572	-0.00107986	0.0235399	-0.0013075	0.00607742	-0.144478
-0.00101678	-0.00105632	0.02622	-0.00130156	0.00593294	-0.153472
-0.00101781	-0.0010301	0.0287521	-0.00129579	0.00577947	-0.161803
-0.00101881	-0.00100135	0.0311273	-0.00129017	0.00561767	-0.169442
-0.00101978	-0.000970219	0.0333415	-0.00128472	0.00544823	-0.17638
-0.00102072	-0.000936878	0.0353935	-0.00127945	0.00527185	-0.182619
-0.00102162	-0.000901484	0.0372862	-0.00127436	0.00508923	-0.188178
-0.00102248	-0.000864198	0.039026	-0.00126946	0.00490105	-0.193088
-0.00102331	-0.000825172	0.0406178	-0.00126475	0.00470796	-0.197374
-0.00102409	-0.000784554	0.0420613	-0.00126024	0.00451059	-0.201041
-0.00102483	-0.000742493	0.0433528	-0.00125593	0.00430954	-0.204081
-0.00102553	-0.00069914	0.0444907	-0.00125182	0.00410546	-0.206494
-0.00102619	-0.00065465	0.0454796	-0.00124792	0.00389897	-0.208305
-0.0010268	-0.00060917	0.0463294	-0.00124423	0.00369066	-0.209556
-0.00102736	-0.000562841	0.0470528	-0.00124075	0.00348111	-0.210303
-0.00102787	-0.000515788	0.0476648	-0.00123748	0.00327081	-0.210608
-0.00102834	-0.000468123	0.0481826	-0.00123442	0.0030602	-0.210541
-0.00102876	-0.00041994	0.0486248	-0.00123157	0.00284966	-0.210178
-0.00102913	-0.000371316	0.0490112	-0.00122893	0.00263948	-0.209597
-0.00102946	-0.000322304	0.0493612	-0.0012265	0.00242988	-0.208874
-0.00102973	-0.000272943	0.0496909	-0.00122428	0.00222101	-0.208073
-0.00102995	-0.000223252	0.0500103	-0.00122227	0.00201293	-0.207233
-0.00103013	-0.000173242	0.0503222	-0.00122046	0.0018057	-0.206365
-0.00103025	-0.00012292	0.0506225	-0.00121886	0.00159934	-0.205453
-0.00103032	-7.22973e-05	0.0508995	-0.00121747	0.00139388	-0.204454
-0.00103034	-2.13979e-05	0.0511339	-0.00121628	0.00118943	-0.203294
-0.00103031	2.97361e-05	0.0513038	-0.00121529	0.000986135	-0.201891
-0.00103023	8.10398e-05	0.0513881	-0.00121451	0.000784244	-0.200167
-0.0010301	0.000132428	0.0513696	-0.00121393	0.000584076	-0.19806
-0.00102992	0.000183798	0.051235	-0.00121354	0.000386017	-0.195521
-0.00102968	0.000235033	0.0509768	-0.00121335	0.000190495	-0.192529
-0.00102939	0.000286009	0.0505946	-0.00121335	-2.03346e-06	-0.189084
-0.00102906	0.000336604	0.0500946	-0.00121354	-0.000191118	-0.185217
-0.00102867	0.000386699	0.0494869	-0.00121392	-0.000376334	-0.180969
-0.00102824	0.000436185	0.0487785	-0.00121448	-0.000557304	-0.176373
-0.00102775	0.000484964	0.0479706	-0.00121521	-0.000733676	-0.171436
-0.00102722	0.000532934	0.0470623	-0.00121612	-0.000905112	-0.166158
-0.00102664	0.000579997	0.0460549	-0.00121719	-0.00107127	-0.160549
-0.00102601	0.000626052	0.0449539	-0.00121842	-0.00123182	-0.154632
-0.00102534	0.000671006	0.0437712	-0.0012198	-0.00138645	-0.148457
-0.00102463	0.000714777	0.0425273	-0.00122134	-0.00153491	-0.142105
-0.00102387	0.000757304	0.0412472	-0.00122302	-0.00167701	-0.135673
-0.00102307	0.000798551	0.0399532	-0.00122483	-0.00181268	-0.12925
-0.00102223	0.000838504	0.0386617	-0.00122677	-0.00194193	-0.122896
-0.00102135	0.000877166	0.0373831	-0.00122884	-0.00206483	-0.116652
-0.00102044	0.000914549	0.0361261	-0.00123102	-0.00218148	-0.110549
-0.00101949	0.000950675	0.0349006	-0.00123331	-0.00229203	-0.104625
-0.0010185	0.000985576	0.0337179	-0.00123571	-0.00239666	-0.0989214
-0.00101748	0.00101929	0.0325849	-0.0012382	-0.00249558	-0.0934625
-0.00101643	0.00105188	0.0315027	-0.00124079	-0.00258904	-0.0882502
-0.00101535	0.00108338	0.0304679	-0.00124347	-0.00267729	-0.083269
-0.00101423	0.00111385	0.0294755	-0.00124623	-0.00276056	-0.0784975
-0.00101309	0.00114332	0.0285217	-0.00124907	-0.00283906	-0.073919
-0.00101192	0.00117185	0.0276059	-0.00125198	-0.00291298	-0.0695301
-0.00101072	0.00119945	0.0267313	-0.00125496	-0.00298251	-0.0653409
-0.00100949	0.00122618	0.0259026	-0.00125801	-0.00304785	-0.0613674
-0.00100824	0.00125209	0.0251238	-0.00126112	-0.00310921	-0.057623
-0.00100696	0.00127721	0.024399	-0.00126429	-0.00316684	-0.0541213
-0.00100566	0.00130161	0.0237345	-0.00126751	-0.00322096	-0.0508835
-0.00100434	0.00132534	0.0231387	-0.00127078	-0.00327184	-0.0479399
-0.00100299	0.00134848	0.0226215	-0.0012741	-0.00331978	-0.0453249
-0.00100162	0.0013711	0.0221925	-0.00127746	-0.00336511	-0.0430725
-0.00100022	0.0013933	0.021859	-0.00128087	-0.00340818	-0.0412063
-0.00099881	0.00141516	0.0216235	-0.00128432	-0.00344939	-0.0397326
-0.000997373	0.00143678	0.0214844	-0.00128781	-0.00348912	-0.0386413
-0.000995915	0.00145826	0.0214394	-0.00129134	-0.00352776	-0.0379197
-0.000994435	0.0014797	0.0214887	-0.0012949	-0.00356568	-0.0375642
-0.000992934	0.00150119	0.0216329	-0.00129851	-0.00360324	-0.0375739
-0.000991411	0.00152282	0.0218686	-0.00130215	-0.00364082	-0.0379323
-0.000989866	0.00154469	0.0221879	-0.00130583	-0.00367875	-0.0386048
-0.000988299	0.00156688	0.0225812	-0.00130955	-0.00371735	-0.0395522
-0.00098671	0.00158946	0.0230405	-0.0013133	-0.00375691	-0.0407402
-0.000985097	0.0016125	0.0235595	-0.0013171	-0.00379765	-0.0421427
-0.000983461	0.00163606	0.0241345	-0.00132094	-0.00383979	-0.0437434
-0.000981801	0.0016602	0.0247637	-0.00132482	-0.00388353	-0.045533
-0.000980116	0.00168496	0.025447	-0.00132875	-0.00392907	-0.0475093
-0.000978406	0.00171041	0.0261858	-0.00133273	-0.00397657	-0.0496752
-0.000976669	0.00173659	0.0269814	-0.00133675	-0.00402625	-0.0520343
-0.000974906	0.00176357	0.0278342	-0.00134083	-0.00407828	-0.0545855
-0.000973114	0.00179141	0.0287421	-0.00134497	-0.00413287	-0.0573194
-0.000971294	0.00182015	0.0296988	-0.00134916	-0.00419019	-0.0602093
-0.000969444	0.00184985	0.0306928	-0.00135341	-0.0042504	-0.0632093
-0.000967564	0.00188054	0.0317113	-0.00135772	-0.00431361	-0.0662698
-0.000965651	0.00191225	0.0327454	-0.0013621	-0.00437988	-0.0693555
-0.000963706	0.001945	0.0337876	-0.00136655	-0.00444923	-0.0724374
-0.000961728	0.00197879	0.0348252	-0.00137107	-0.00452167	-0.0754668
-0.000959714	0.00201361	0.0358384	-0.00137567	-0.00459714	-0.0783683
-0.000957664	0.00204945	0.0368047	-0.00138034	-0.00467551	-0.0810575
-0.000955578	0.00208625	0.0377037	-0.0013851	-0.00475656	-0.0834575
-0.000953454	0.00212396	0.0385179	-0.00138994	-0.00484002	-0.0855044
-0.000951292	0.00216248	0.039233	-0.00139487	-0.00492552	-0.0871476
-0.00094909	0.00220171	0.0398378	-0.00139988	-0.00501267	-0.0883473
-0.000946849	0.00224155	0.0403207	-0.00140498	-0.00510102	-0.0890645
-0.000944567	0.00228187	0.0406684	-0.00141017	-0.00519008	-0.0892527
-0.000942244	0.00232254	0.0408675	-0.00141545	-0.00527934	-0.0888664
-0.000939881	0.0023634	0.0409085	-0.00142082	-0.0053682	-0.0878744
-0.000937476	0.00240431	0.0407853	-0.00142627	-0.00545608	-0.0862604
-0.000935031	0.0024451	0.0404951	-0.00143182	-0.00554234	-0.0840195
-0.000932546	0.00248559	0.0400376	-0.00143744	-0.00562636	-0.0811573
-0.00093002	0.00252563	0.0394143	-0.00144315	-0.00570751	-0.0776861
-0.000927455	0.00256504	0.0386253	-0.00144893	-0.0057852	-0.0736122
-0.000924851	0.00260367	0.0376669	-0.00145479	-0.00585881	-0.0689284
-0.00092221	0.00264134	0.0365339	-0.00146072	-0.00592774	-0.0636212
-0.000919532	0.00267787	0.0352256	-0.00146671	-0.00599136	-0.0576937
-0.000916819	0.0027131	0.0337502	-0.00147276	-0.00604906	-0.0511848
-0.000914072	0.00274685	0.0321246	-0.00147886	-0.00610024	-0.0441649
-0.000911293	0.00277897	0.0303697	-0.00148501	-0.00614441	-0.0367192
-0.000908484	0.00280934	0.0285076	-0.00149119	-0.00618113	-0.0289379
-0.000905646	0.00283785	0.0265618	-0.0014974	-0.00621006	-0.0209136
-0.000902782	0.00286441	0.0245566	-0.00150363	-0.00623098	-0.012743
-0.000899893	0.00288897	0.022518	-0.00150987	-0.00624372	-0.00452702
-0.000896981	0.00291148	0.020474	-0.00151612	-0.00624825	0.00362617
-0.000894049	0.00293196	0.0184575	-0.00152236	-0.00624462	0.011591
-0.000891099	0.00295042	0.0165038	-0.0015286	-0.00623303	0.0192345
-0.000888132	0.00296692	0.0146418	-0.00153481	-0.0062138	0.0264483
-0.00088515	0.00298156	0.0128888	-0.001541	-0.00618735	0.0331706
-0.000882156	0.00299445	0.0112495	-0.00154715	-0.00615418	0.0393879
-0.00087915	0.0030057	0.00971746	-0.00155327	-0.00611479	0.0451302
-0.000876135	0.00301542	0.00827829	-0.00155934	-0.00606966	0.0504572
-0.000873111	0.0030237	0.00691586	-0.00156536	-0.0060192	0.0554344
-0.00087008	0.00303061	0.00561515	-0.00157132	-0.00596377	0.060123
-0.000867044	0.00303623	0.00435999	-0.00157722	-0.00590364	0.0645874
-0.000864004	0.00304059	0.00313109	-0.00158306	-0.00583906	0.0689037
-0.00086096	0.00304372	0.00190768	-0.00158883	-0.00577015	0.0731528
-0.000857914	0.00304563	0.00067086	-0.00159453	-0.005697	0.0774074
-0.000854868	0.0030463	-0.000594033	-0.00160015	-0.00561959	0.0817236
-0.000851822	0.0030457	-0.00189652	-0.00160569	-0.00553787	0.086137
-0.000848779	0.00304381	-0.00324001	-0.00161114	-0.00545173	0.0906593
-0.000845738	0.00304057	-0.00462248	-0.0016165	-0.00536107	0.0952817
-0.000842702	0.00303594	-0.00604229	-0.00162177	-0.00526579	0.0999965
-0.000839672	0.0030299	-0.0075025	-0.00162693	-0.00516579	0.104814
-0.00083665	0.0030224	-0.00900634	-0.00163199	-0.00506098	0.109747
-0.000833636	0.00301339	-0.0105502	-0.00163694	-0.00495123	0.114778
-0.000830633	0.00300284	-0.0121238	-0.00164178	-0.00483646	0.119867
-0.000827643	0.00299072	-0.0137142	-0.0016465	-0.00471659	0.124965
-0.000824666	0.002977	-0.0153084	-0.00165109	-0.00459162	0.130021
-0.000821704	0.0029617	-0.0168959	-0.00165555	-0.0044616	0.134995
-0.000818759	0.0029448	-0.0184675	-0.00165988	-0.00432661	0.139852
-0.000815833	0.00292633	-0.0200117	-0.00166406	-0.00418676	0.14455
-0.000812927	0.00290632	-0.0215107	-0.00166811	-0.00404221	0.149021
-0.000810042	0.00288481	-0.0229409	-0.001672	-0.00389318	0.153178
-0.00080718	0.00286187	-0.0242793	-0.00167574	-0.00374001	0.156936
-0.000804342	0.00283759	-0.0255084	-0.00167932	-0.00358307	0.160231
-0.00080153	0.00281208	-0.026617	-0.00168275	-0.00342284	0.163026
-0.000798745	0.00278546	-0.112102	-0.00168601	-0.00325981	0.488784
-0.000796071	0.00267336	-0.105164	-0.00168878	-0.00277103	0.457383
-0.000793503	0.0025682	-0.098856	-0.00169109	-0.00231365	0.428702
-0.000791034	0.00246934	-0.0931105	-0.00169297	-0.00188495	0.40245
-0.000788658	0.00237623	-0.0878685	-0.00169446	-0.0014825	0.378379
-0.000786369	0.00228836	-0.0830795	-0.00169556	-0.00110412	0.356274
-0.000784164	0.00220528	-0.0786978	-0.00169631	-0.000747842	0.335942
-0.000782037	0.00212659	-0.0746809	-0.00169672	-0.0004119	0.317201
-0.000779986	0.0020519	-0.0709889	-0.00169682	-9.4699e-05	0.299885
-0.000778005	0.00198092	-0.0675869	-0.00169661	0.000205186	0.283844
-0.000776091	0.00191333	-0.0644449	-0.00169612	0.00048903	0.268952
-0.000774242	0.00184888	-0.0615348	-0.00169536	0.000757983	0.255091
-0.000772455	0.00178735	-0.058828	-0.00169435	0.00101307	0.242139
-0.000770727	0.00172852	-0.0562973	-0.0016931	0.00125521	0.229985
-0.000769054	0.00167222	-0.0539185	-0.00169161	0.0014852	0.218529
-0.000767436	0.00161831	-0.0516697	-0.00168991	0.00170373	0.207679
-0.000765869	0.00156664	-0.0495308	-0.001688	0.00191141	0.197353
-0.000764352	0.0015171	-0.047483	-0.00168589	0.00210876	0.187474
-0.000762883	0.00146962	-0.0455082	-0.00168359	0.00229623	0.177968
-0.000761459	0.00142411	-0.0435904	-0.00168112	0.0024742	0.168771
-0.000760078	0.00138052	-0.0417189	-0.00167847	0.00264297	0.159839
-0.000758739	0.0013388	-0.0398889	-0.00167567	0.00280281	0.151151
-0.00075744	0.00129892	-0.0380995	-0.00167272	0.00295396	0.142701
-0.000756179	0.00126082	-0.0363514	-0.00166962	0.00309666	0.134491
-0.000754955	0.00122446	-0.0346448	-0.00166639	0.00323115	0.126518
-0.000753765	0.00118982	-0.0329806	-0.00166303	0.00335767	0.118784
-0.000752608	0.00115684	-0.031364	-0.00165955	0.00347645	0.111307
-0.000751483	0.00112548	-0.0298057	-0.00165597	0.00358776	0.104126
-0.000750387	0.00109567	-0.0283168	-0.00165227	0.00369189	0.0972798
-0.00074932	0.00106735	-0.0269045	-0.00164849	0.00378917	0.0907928
-0.000748279	0.00104045	-0.025573	-0.00164461	0.00387996	0.0846778
-0.000747265	0.00101488	-0.024325	-0.00164064	0.00396464	0.0789421
-0.000746274	0.00099055	-0.0231589	-0.0016366	0.00404358	0.0735753
-0.000745307	0.000967391	-0.0220657	-0.00163248	0.00411716	0.0685395
-0.000744361	0.000945326	-0.0210296	-0.00162829	0.0041857	0.0637714
-0.000743437	0.000924296	-0.0200298	-0.00162404	0.00424947	0.0591881
-0.000742533	0.000904266	-0.0190431	-0.00161974	0.00430865	0.0546997
-0.000741647	0.000885223	-0.0180483	-0.00161537	0.00436335	0.050224
-0.00074078	0.000867175	-0.0170261	-0.00161096	0.00441358	0.045687
-0.00073993	0.000850149	-0.015959	-0.0016065	0.00445927	0.0410227
-0.000739096	0.00083419	-0.0148341	-0.001602	0.00450029	0.0361835
-0.000738277	0.000819356	-0.013645	-0.00159746	0.00453647	0.0311463
-0.000737471	0.000805711	-0.0123888	-0.0015929	0.00456762	0.0259025
-0.000736678	0.000793322	-0.0110651	-0.0015883	0.00459352	0.0204526
-0.000735895	0.000782257	-0.00967594	-0.00158369	0.00461397	0.0148072
-0.000735123	0.000772581	-0.00822363	-0.00157906	0.00462878	0.0089771
-0.000734358	0.000764357	-0.00670885	-0.00157442	0.00463776	0.0029671
-0.000733601	0.000757648	-0.00513564	-0.00156978	0.00464072	-0.00320533
-0.000732848	0.000752513	-0.00351648	-0.00156514	0.00463752	-0.00949051
-0.000732099	0.000748996	-0.00187107	-0.00156052	0.00462803	-0.0158116
-0.000731352	0.000747125	-0.000220852	-0.0015559	0.00461222	-0.0220858
-0.000730605	0.000746904	0.00141641	-0.00155131	0.00459013	-0.0282456
-0.000729857	0.000748321	0.00303028	-0.00154675	0.00456189	-0.0342517
-0.000729105	0.000751351	0.00461974	-0.00154222	0.00452763	-0.0401018
-0.00072835	0.000755971	0.00619178	-0.00153774	0.00448753	-0.0458238
-0.000727587	0.000762163	0.00775647	-0.00153329	0.00444171	-0.0514575
-0.000726817	0.000769919	0.00932385	-0.0015289	0.00439025	-0.0570419
-0.000726038	0.000779243	0.0109051	-0.00152457	0.00433321	-0.06262
-0.000725248	0.000790148	0.0125119	-0.0015203	0.00427059	-0.0682369
-0.000724445	0.00080266	0.0141515	-0.0015161	0.00420235	-0.0739189
-0.000723629	0.000816811	0.0158202	-0.00151197	0.00412843	-0.0796516
-0.000722796	0.000832632	0.0175038	-0.00150792	0.00404878	-0.0853796
-0.000721946	0.000850135	0.0191826	-0.00150396	0.0039634	-0.0910276
-0.000721077	0.000869318	0.0208374	-0.00150008	0.00387237	-0.0965222
-0.000720186	0.000890155	0.0224499	-0.00149631	0.00377585	-0.101795
-0.000719274	0.000912605	0.0240013	-0.00149264	0.00367406	-0.106776
-0.000718337	0.000936606	0.0254726	-0.00148907	0.00356728	-0.111396
-0.000717375	0.000962079	0.0268459	-0.00148561	0.00345589	-0.115588
-0.000716386	0.000988925	0.0281049	-0.00148227	0.0033403	-0.119296
-0.000715369	0.00101703	0.0292355	-0.00147905	0.003221	-0.12247
-0.000714323	0.00104627	0.0302262	-0.00147595	0.00309853	-0.125071
-0.000713246	0.00107649	0.0310653	-0.00147298	0.00297346	-0.12706
-0.000712139	0.00110756	0.0317357	-0.00147013	0.0028464	-0.128378
-0.000710999	0.00113929	0.032216	-0.00146741	0.00271802	-0.12895
-0.000709828	0.00117151	0.0324844	-0.00146483	0.00258907	-0.1287
-0.000708624	0.00120399	0.0325212	-0.00146236	0.00246037	-0.127562
-0.000707387	0.00123651	0.0323093	-0.00146003	0.00233281	-0.125477
-0.000706119	0.00126882	0.0318333	-0.00145782	0.00220733	-0.122398
-0.000704818	0.00130066	0.112252	-0.00145574	0.00208493	-0.429016
-0.000703405	0.00141291	0.103948	-0.00145408	0.00165592	-0.392841
-0.000701888	0.00151686	0.096077	-0.00145282	0.00126308	-0.358677
-0.000700275	0.00161293	0.0885716	-0.00145192	0.000904401	-0.326249
-0.000698574	0.00170151	0.0813784	-0.00145134	0.000578152	-0.295336
-0.000696791	0.00178288	0.0744583	-0.00145106	0.000282815	-0.265774
-0.000694934	0.00185734	0.067786	-0.00145104	1.70418e-05	-0.237452
-0.000693008	0.00192513	0.0613476	-0.00145126	-0.00022041	-0.210307
-0.000691022	0.00198648	0.0551371	-0.00145169	-0.000430717	-0.184304
-0.00068898	0.00204161	0.0491538	-0.0014523	-0.000615021	-0.159429
-0.00068689	0.00209077	0.0434009	-0.00145308	-0.000774451	-0.135685
-0.000684755	0.00213417	0.0378859	-0.00145399	-0.000910136	-0.113089
-0.000682583	0.00217205	0.0326183	-0.00145501	-0.00102323	-0.0916677
-0.000680379	0.00220467	0.0276051	-0.00145613	-0.00111489	-0.0714356
-0.000678146	0.00223228	0.0228476	-0.00145731	-0.00118633	-0.0523862
-0.000675891	0.00225512	0.0183421	-0.00145855	-0.00123871	-0.0344947
-0.000673618	0.00227347	0.0140833	-0.00145983	-0.00127321	-0.017729
-0.00067133	0.00228755	0.0100663	-0.00146112	-0.00129094	-0.00205967
-0.000669033	0.00229762	0.00628685	-0.00146241	-0.001293	0.01254
-0.000666729	0.0023039	0.00273993	-0.00146369	-0.00128046	0.0260998
-0.000664422	0.00230664	-0.00058004	-0.00146494	-0.00125436	0.0386512
-0.000662116	0.00230606	-0.00367758	-0.00146616	-0.00121571	0.0502214
-0.000659814	0.00230239	-0.00655641	-0.00146733	-0.00116549	0.0608341
-0.000657518	0.00229583	-0.0092217	-0.00146843	-0.00110465	0.0705185
-0.000655231	0.00228661	-0.0116826	-0.00146946	-0.00103413	0.0793191
-0.000652956	0.00227492	-0.0139526	-0.00147042	-0.000954814	0.0872955
-0.000650695	0.00226097	-0.0160447	-0.00147129	-0.000867518	0.0945062
-0.00064845	0.00224493	-0.0179661	-0.00147206	-0.000773012	0.100986
-0.000646223	0.00222696	-0.0197174	-0.00147273	-0.000672026	0.106745
-0.000644016	0.00220724	-0.0212965	-0.0014733	-0.000565281	0.111782
-0.00064183	0.00218595	-0.0227023	-0.00147375	-0.000453499	0.1161
-0.000639667	0.00216325	-0.0239354	-0.00147409	-0.000337399	0.119707
-0.000637528	0.00213931	-0.0249981	-0.00147431	-0.000217692	0.122622
-0.000635413	0.00211431	-0.0258959	-0.0014744	-9.507e-05	0.124871
-0.000633325	0.00208842	-0.026638	-0.00147437	2.98006e-05	0.126496
-0.000631263	0.00206178	-0.027235	-0.00147421	0.000156296	0.127544
-0.000629229	0.00203454	-0.0276961	-0.00147393	0.00028384	0.128056
-0.000627222	0.00200685	-0.0280273	-0.00147352	0.000411896	0.128061
-0.000625243	0.00197882	-0.0282318	-0.00147298	0.000539957	0.127577
-0.000623292	0.00195059	-0.0283111	-0.00147231	0.000667534	0.126613
-0.00062137	0.00192228	-0.0282683	-0.00147152	0.000794146	0.125186
-0.000619476	0.00189401	-0.0281079	-0.0014706	0.000919333	0.12332
-0.00061761	0.0018659	-0.0278349	-0.00146955	0.00104265	0.121037
-0.000615772	0.00183807	-0.0274572	-0.00146839	0.00116369	0.118372
-0.000613962	0.00181061	-0.0269859	-0.00146711	0.00128206	0.115371
-0.000612178	0.00178362	-0.0264307	-0.00146571	0.00139743	0.112076
-0.000610421	0.00175719	-0.0257984	-0.0014642	0.00150951	0.108515
-0.000608689	0.00173139	-0.025093	-0.00146258	0.00161802	0.104706
-0.000606983	0.0017063	-0.0243155	-0.00146086	0.00172273	0.100657
-0.000605301	0.00168198	-0.0234655	-0.00145904	0.00182338	0.096367
-0.000603643	0.00165852	-0.0225429	-0.00145712	0.00191975	0.0918399
-0.000602007	0.00163598	-0.0215498	-0.00145511	0.00201159	0.0870859
-0.000600392	0.00161443	-0.0204916	-0.00145301	0.00209868	0.0821278
-0.000598798	0.00159394	-0.0193763	-0.00145083	0.00218081	0.076999
-0.000597224	0.00157456	-0.0182125	-0.00144857	0.0022578	0.071734
-0.000595667	0.00155635	-0.0170085	-0.00144624	0.00232954	0.0663662
-0.000594128	0.00153934	-0.0157748	-0.00144384	0.0023959	0.0609375
-0.000592604	0.00152356	-0.0145257	-0.00144139	0.00245684	0.0555024
-0.000591095	0.00150904	-0.0132767	-0.00143887	0.00251234	0.0501217
-0.0005896	0.00149576	-0.0120433	-0.00143631	0.00256247	0.0448539
-0.000588116	0.00148372	-0.0108384	-0.00143371	0.00260732	0.0397473
-0.000586643	0.00147288	-0.00967041	-0.00143106	0.00264707	0.0348328
-0.00058518	0.00146321	-0.0085437	-0.00142838	0.0026819	0.0301252
-0.000583725	0.00145466	-0.00746141	-0.00142566	0.00271202	0.0256348
-0.000582278	0.0014472	-0.00642757	-0.00142293	0.00273766	0.0213748
-0.000580837	0.00144078	-0.00544522	-0.00142017	0.00275903	0.0173547
-0.000579402	0.00143533	-0.00451461	-0.00141739	0.00277639	0.0135731
-0.000577971	0.00143082	-0.00363494	-0.0014146	0.00278996	0.0100247
-0.000576544	0.00142718	-0.00280495	-0.0014118	0.00279999	0.00670245
-0.000575119	0.00142438	-0.00202079	-0.00140899	0.00280669	0.00358939
-0.000573697	0.00142236	-0.00127443	-0.00140618	0.00281028	0.000652731
-0.000572276	0.00142108	-0.000552093	-0.00140337	0.00281093	-0.00216196
-0.000570855	0.00142053	0.000166	-0.00140056	0.00280877	-0.0049315
-0.000569435	0.00142069	0.000902896	-0.00139776	0.00280384	-0.00774449
-0.000568013	0.0014216	0.00168123	-0.00139496	0.00279609	-0.010687
-0.00056659	0.00142328	0.00251844	-0.00139218	0.00278541	-0.0138244
-0.000565164	0.0014258	0.00342332	-0.00138941	0.00277158	-0.0171882
-0.000563735	0.00142922	0.00439788	-0.00138665	0.00275439	-0.0207836
-0.000562301	0.00143362	0.00544156	-0.00138392	0.00273361	-0.024606
-0.000560862	0.00143906	0.00655284	-0.00138121	0.002709	-0.0286471
-0.000559417	0.00144561	0.00772873	-0.00137853	0.00268036	-0.0328931
-0.000557963	0.00145334	0.00896473	-0.00137588	0.00264746	-0.0373244
-0.000556501	0.00146231	0.0102546	-0.00137327	0.00261014	-0.041915
-0.000555028	0.00147256	0.0115884	-0.0013707	0.00256822	-0.0466253
-0.000553544	0.00148415	0.0129507	-0.00136818	0.0025216	-0.0513946
-0.000552047	0.0014971	0.0143218	-0.00136571	0.0024702	-0.0561465
-0.000550536	0.00151142	0.0156803	-0.0013633	0.00241406	-0.0607998
-0.000549009	0.0015271	-0.0625022	-0.00136095	0.00235326	0.239084
-0.000547544	0.0014646	-0.0538601	-0.00135835	0.00259234	0.203518
-0.000546133	0.00141074	-0.046016	-0.00135556	0.00279586	0.171363
-0.000544769	0.00136472	-0.0389224	-0.00135259	0.00296722	0.142403
-0.000543443	0.0013258	-0.0325349	-0.00134948	0.00310963	0.116437
-0.000542149	0.00129327	-0.0268096	-0.00134625	0.00322606	0.093268
-0.000540883	0.00126646	-0.0217032	-0.00134293	0.00331933	0.0727017
-0.000539638	0.00124475	-0.0171744	-0.00133954	0.00339203	0.0545541
-0.000538411	0.00122758	-0.013186	-0.0013361	0.00344659	0.0386593
-0.000537196	0.00121439	-0.00970668	-0.00133261	0.00348525	0.024874
-0.000535992	0.00120469	-0.00670837	-0.0013291	0.00351012	0.0130704
-0.000534794	0.00119798	-0.00416364	-0.00132558	0.00352319	0.00312347
-0.0005336	0.00119381	-0.00204433	-0.00132205	0.00352631	-0.00509324
-0.000532408	0.00119177	-0.000322018	-0.00131853	0.00352122	-0.011706
-0.000531217	0.00119145	0.00103095	-0.00131502	0.00350952	-0.0168367
-0.000530024	0.00119248	0.0020408	-0.00131153	0.00349268	-0.0206009
-0.00052883	0.00119452	0.00273386	-0.00130806	0.00347208	-0.0231131
-0.000527632	0.00119725	0.00313737	-0.00130461	0.00344896	-0.0244904
-0.000526432	0.00120039	0.00327799	-0.00130118	0.00342447	-0.0248464
-0.000525228	0.00120367	0.00318006	-0.00129778	0.00339963	-0.0242846
-0.000524021	0.00120685	0.00286631	-0.00129441	0.00337534	-0.0229016
-0.000522812	0.00120972	0.00236092	-0.00129105	0.00335244	-0.0207984
-0.0005216	0.00121208	0.00169214	-0.00128772	0.00333164	-0.0180905
-0.000520386	0.00121377	0.000891297	-0.00128441	0.00331355	-0.0149043
-0.000519171	0.00121466	-1.16791e-05	-0.00128111	0.00329865	-0.0113592
-0.000517957	0.00121465	-0.000991489	-0.00127782	0.00328729	-0.00755591
-0.000516743	0.00121366	-0.00202714	-0.00127454	0.00327973	-0.00357765
-0.000515531	0.00121163	-0.00310065	-0.00127127	0.00327616	0.000504813
-0.000514323	0.00120853	-0.00419784	-0.00126799	0.00327666	0.004636
-0.000513118	0.00120433	-0.00530893	-0.00126471	0.0032813	0.00877779
-0.000511919	0.00119902	-0.00642645	-0.00126142	0.00329007	0.0129013
-0.000510727	0.0011926	-0.00754454	-0.00125812	0.00330298	0.0169842
-0.000509542	0.00118505	-0.00866091	-0.0012548	0.00331996	0.0210179
-0.000508365	0.00117639	-0.00977528	-0.00125146	0.00334098	0.0250017
-0.000507199	0.00116662	-0.0108848	-0.00124809	0.00336598	0.028925
-0.000506043	0.00115573	-0.0119839	-0.00124469	0.0033949	0.0327673
-0.000504899	0.00114375	-0.0130678	-0.00124127	0.00342767	0.0365102
-0.000503769	0.00113068	-0.0141312	-0.0012378	0.00346418	0.0401352
-0.000502652	0.00111655	-0.0151683	-0.0012343	0.00350432	0.0436203
-0.000501551	0.00110138	-0.0161718	-0.00123075	0.00354794	0.0469394
-0.000500465	0.00108521	-0.0171331	-0.00122716	0.00359488	0.0500611
-0.000499397	0.00106807	-0.0180409	-0.00122351	0.00364494	0.0529439
-0.000498347	0.00105003	-0.0188802	-0.00121981	0.00369788	0.0555327
-0.000497316	0.00103115	-0.0196338	-0.00121606	0.00375341	0.057765
-0.000496305	0.00101152	-0.020287	-0.00121225	0.00381118	0.0595873
-0.000495313	0.000991232	-0.0208263	-0.00120838	0.00387077	0.0609522
-0.000494343	0.000970406	-0.021235	-0.00120445	0.00393172	0.0618011
-0.000493394	0.000949171	-0.0214941	-0.00120045	0.00399352	0.0620662
-0.000492466	0.000927677	-0.0215862	-0.0011964	0.00405559	0.0616863
-0.00049156	0.000906091	-0.0214962	-0.00119228	0.00411727	0.0606109
-0.000490675	0.000884595	-0.0212119	-0.0011881	0.00417788	0.0588002
-0.000489812	0.000863383	-0.0207251	-0.00118387	0.00423668	0.0562302
-0.000488969	0.000842658	-0.0200313	-0.00117957	0.00429291	0.0528919
-0.000488147	0.000822626	-0.0191287	-0.00117523	0.00434581	0.048786
-0.000487343	0.000803498	-0.0180192	-0.00117083	0.00439459	0.0439282
-0.000486558	0.000785478	-0.0167105	-0.00116639	0.00443852	0.0383561
-0.000485789	0.000768768	-0.0152147	-0.00116192	0.00447688	0.0321225
-0.000485036	0.000753553	-0.0135472	-0.00115741	0.004509	0.0252947
-0.000484296	0.000740006	-0.0117303	-0.00115287	0.00453429	0.0179633
-0.000483567	0.000728276	-0.00979126	-0.00114832	0.00455226	0.0102386
-0.000482849	0.000718485	-0.00775879	-0.00114376	0.0045625	0.0022348
-0.000482138	0.000710726	-0.00566162	-0.00113919	0.00456473	-0.00593498
-0.000481433	0.000705064	-0.00353039	-0.00113463	0.00455879	-0.0141514
-0.000480731	0.000701534	-0.00139929	-0.00113009	0.00454464	-0.0222829
-0.000480031	0.000700134	0.000695422	-0.00112557	0.00452236	-0.0301911
-0.00047933	0.00070083	0.00271906	-0.00112108	0.00449217	-0.0377452
-0.000478627	0.000703549	0.0046418	-0.00111662	0.00445442	-0.0448345
-0.000477919	0.000708191	0.00644142	-0.00111221	0.00440959	-0.0513783
-0.000477204	0.000714632	0.00810527	-0.00110785	0.00435821	-0.0573336
-0.000476481	0.000722737	0.0096286	-0.00110355	0.00430088	-0.0626879
-0.000475749	0.000732366	0.0110092	-0.00109931	0.00423819	-0.0674386
-0.000475006	0.000743375	0.0122423	-0.00109514	0.00417075	-0.0715739
-0.00047425	0.000755617	0.0133209	-0.00109104	0.00409918	-0.0750728
-0.000473481	0.000768938	0.0142387	-0.00108702	0.0040241	-0.0779172
-0.000472698	0.000783177	0.0149913	-0.00108307	0.00394619	-0.0800973
-0.0004719	0.000798168	0.0155757	-0.00107921	0.00386609	-0.0816086
-0.000471086	0.000813744	0.0159923	-0.00107542	0.00378448	-0.0824589
-0.000470256	0.000829736	0.0162459	-0.00107172	0.00370202	-0.0826733
-0.00046941	0.000845982	0.0163433	-0.0010681	0.00361935	-0.0822848
-0.000468548	0.000862326	0.0162922	-0.00106457	0.00353706	-0.0813287
-0.000467669	0.000878618	0.0161038	-0.00106111	0.00345574	-0.0798535
-0.000466775	0.000894722	0.0157941	-0.00105773	0.00337588	-0.0779264
-0.000465864	0.000910516	0.0153813	-0.00105444	0.00329796	-0.0756215
-0.000464938	0.000925897	0.0148821	-0.00105121	0.00322233	-0.0730066
-0.000463997	0.000940779	0.01431	-0.00104806	0.00314933	-0.0701366
-0.000463042	0.000955089	0.0136744	-0.00104498	0.00307919	-0.0670503
-0.000462074	0.000968764	0.012982	-0.00104197	0.00301214	-0.0637758
-0.000461092	0.000981745	0.0122401	-0.00103902	0.00294837	-0.0603432
-0.000460098	0.000993986	0.0114565	-0.00103614	0.00288802	-0.0567835
-0.000459092	0.00100544	0.0106366	-0.0010333	0.00283124	-0.0531197
-0.000458076	0.00101608	0.00978531	-0.00103053	0.00277812	-0.0493709
-0.00045705	0.00102586	0.00890664	-0.0010278	0.00272875	-0.045554
-0.000456016	0.00103477	0.00800168	-0.00102511	0.00268319	-0.0416739
-0.000454973	0.00104277	0.00706806	-0.00102247	0.00264152	-0.0377223
-0.000453923	0.00104984	0.00610361	-0.00101987	0.0026038	-0.0336917
-0.000452867	0.00105594	0.00510796	-0.0010173	0.00257011	-0.0295818
-0.000451806	0.00106105	0.00408218	-0.00101476	0.00254052	-0.0253977
-0.000450741	0.00106513	0.00303006	-0.00101224	0.00251513	-0.0211546
-0.000449673	0.00106816	0.00195735	-0.00100975	0.00249397	-0.0168754
-0.000448603	0.00107012	0.000868392	-0.00100727	0.0024771	-0.0125773
-0.000447532	0.00107099	-0.000233571	-0.00100481	0.00246452	-0.00827303
-0.000446461	0.00107076	-0.0013445	-0.00100235	0.00245625	-0.00397829
-0.000445391	0.00106941	-0.00246095	-0.0009999	0.00245227	0.000293691
-0.000444325	0.00106695	-0.00358126	-0.000997447	0.00245256	0.00453655
-0.000443261	0.00106337	-0.00470403	-0.00099499	0.0024571	0.00874515
-0.000442202	0.00105867	-0.00582677	-0.000992524	0.00246584	0.0129101
-0.00044115	0.00105284	-0.00694442	-0.000990045	0.00247875	0.0170123
-0.000440104	0.00104589	-0.00804756	-0.00098755	0.00249577	0.0210162
-0.000439066	0.00103785	-0.00912297	-0.000985033	0.00251678	0.024872
-0.000438037	0.00102872	-0.0101565	-0.000982491	0.00254165	0.0285271
-0.000437019	0.00101857	-0.0111355	-0.000979921	0.00257018	0.0319346
-0.000436011	0.00100743	-0.0120488	-0.000977319	0.00260212	0.0350544
-0.000435016	0.000995383	-0.0128844	-0.000974682	0.00263717	0.0378433
-0.000434033	0.000982499	-0.0136271	-0.000972007	0.00267501	0.0402466
-0.000433064	0.000968872	-0.0142623	-0.000969292	0.00271526	0.042212
-0.00043211	0.000954609	-0.0147812	-0.000966534	0.00275747	0.0437105
-0.00043117	0.000939828	-0.0151831	-0.000963733	0.00280118	0.0447437
-0.000430245	0.000924645	-0.0154745	-0.000960887	0.00284593	0.0453414
-0.000429336	0.00090917	-0.0156676	-0.000957996	0.00289127	0.0455552
-0.000428443	0.000893503	-0.0157783	-0.000955059	0.00293682	0.0454491
-0.000427565	0.000877725	-0.0158218	-0.000952077	0.00298227	0.0450853
-0.000426703	0.000861903	-0.0158094	-0.000949049	0.00302736	0.044509
-0.000425857	0.000846093	-0.0157467	-0.000945977	0.00307187	0.0437445
-0.000425027	0.000830347	-0.0156382	-0.000942862	0.00311561	0.0428105
-0.000424212	0.000814708	-0.0154908	-0.000939703	0.00315842	0.0417355
-0.000423413	0.000799218	-0.0153128	-0.000936503	0.00320016	0.0405525
-0.000422629	0.000783905	-0.0151093	-0.000933262	0.00324071	0.0392823
-0.00042186	0.000768796	-0.0148808	-0.000929982	0.00327999	0.0379275
-0.000421106	0.000753915	-0.0146265	-0.000926665	0.00331792	0.0364865
-0.000420367	0.000739288	-0.0143492	-0.00092331	0.00335441	0.0349706
-0.000419642	0.000724939	-0.0140561	-0.000919921	0.00338938	0.0334084
-0.000418931	0.000710883	-0.0137561	-0.000916498	0.00342278	0.0318339
-0.000418234	0.000697127	-0.0134548	-0.000913043	0.00345462	0.0302694
-0.00041755	0.000683672	-0.0131552	-0.000909558	0.00348489	0.028726
-0.00041688	0.000670517	-0.0128627	-0.000906045	0.00351361	0.0272244
-0.000416222	0.000657654	-0.01259	-0.000902504	0.00354084	0.0258127
-0.000415577	0.000645064	-0.0123559	-0.000898937	0.00356665	0.0245621
-0.000414944	0.000632708	-0.0121826	-0.000895346	0.00359121	0.023556
-0.000414324	0.000620526	-0.0120961	-0.000891731	0.00361477	0.0228911
-0.000413715	0.00060843	-0.0121252	-0.000888094	0.00363766	0.0226747
-0.000413119	0.000596304	-0.0122977	-0.000884433	0.00366033	0.0230081
-0.000412535	0.000584007	-0.0126346	-0.00088075	0.00368334	0.0239665
-0.000411964	0.000571372	-0.0131491	-0.000877043	0.00370731	0.0255941
-0.000411405	0.000558223	-0.0138478	-0.00087331	0.0037329	0.0279087
-0.000410861	0.000544375	-0.0147314	-0.000869549	0.00376081	0.030906
-0.000410331	0.000529644	-0.0157951	-0.000865757	0.00379172	0.0345605
-0.000409817	0.000513849	-0.017029	-0.000861931	0.00382628	0.0388278
-0.000409321	0.00049682	-0.0184195	-0.000858066	0.00386511	0.0436492
-0.000408842	0.0004784	-0.0199514	-0.000854157	0.00390876	0.0489603
-0.000408384	0.000458449	-0.0216117	-0.000850199	0.00395772	0.0547066
-0.000407947	0.000436837	-0.0233915	-0.000846187	0.00401242	0.0608493
-0.000407534	0.000413446	-0.025282	-0.000842114	0.00407327	0.0673501
-0.000407145	0.000388164	-0.0272696	-0.000837973	0.00414062	0.0741528
-0.000406784	0.000360894	-0.0293354	-0.000833758	0.00421477	0.0811824
-0.000406453	0.000331559	-0.0314562	-0.000829462	0.00429596	0.088347
-0.000406153	0.000300102	-0.0336047	-0.000825078	0.0043843	0.0955407
-0.000405886	0.000266498	-0.0357524	-0.000820598	0.00447984	0.102653
-0.000405656	0.000230745	-0.037872	-0.000816016	0.0045825	0.109581
-0.000405463	0.000192873	-0.0399372	-0.000811324	0.00469208	0.116226
-0.00040531	0.000152936	-0.0419207	-0.000806515	0.00480831	0.122485
-0.000405199	0.000111015	-0.0437926	-0.000801585	0.00493079	0.128247
-0.000405132	6.72228e-05	-0.0455222	-0.000796526	0.00505904	0.1334
-0.00040511	2.17005e-05	-0.0470807	-0.000791333	0.00519244	0.13784
-0.000405135	-2.53802e-05	-0.048445	-0.000786003	0.00533028	0.141486
-0.000405209	-7.38252e-05	-0.0495992	-0.000780531	0.00547176	0.144283
-0.000405332	-0.000123424	-0.0505327	-0.000774915	0.00561605	0.146202
-0.000405506	-0.000173957	-0.051241	-0.000769153	0.00576225	0.147232
-0.000405732	-0.000225198	-0.0517269	-0.000763243	0.00590948	0.147395
-0.000406009	-0.000276925	-0.0520022	-0.000757186	0.00605687	0.146743
-0.000406337	-0.000328927	-0.0520847	-0.000750983	0.00620362	0.145354
-0.000406718	-0.000381012	-0.0519923	-0.000744634	0.00634897	0.143304
-0.000407151	-0.000433004	-0.0517397	-0.000738142	0.00649228	0.140656
-0.000407636	-0.000484744	-0.0513387	-0.000731509	0.00663293	0.13746
-0.000408172	-0.000536083	-0.0508018	-0.000724738	0.00677039	0.133771
-0.000408759	-0.000586884	-0.0501428	-0.000717834	0.00690416	0.129647
-0.000409396	-0.000637027	-0.0493736	-0.0007108	0.00703381	0.125138
-0.000410083	-0.000686401	-0.0485025	-0.000703641	0.00715895	0.120279
-0.000410818	-0.000734903	-0.0475362	-0.000696362	0.00727923	0.115101
-0.0004116	-0.000782439	-0.0464803	-0.000688968	0.00739433	0.109628
-0.000412429	-0.00082892	-0.0453366	-0.000681464	0.00750396	0.10387
-0.000413303	-0.000874256	-0.0441002	-0.000673856	0.00760783	0.0978111
-0.000414221	-0.000918356	-0.0427603	-0.00066615	0.00770564	0.0914142
-0.000415183	-0.000961117	-0.0412997	-0.000658353	0.00779705	0.0846161
-0.000416185	-0.00100242	-0.0396951	-0.000650472	0.00788167	0.077333
-0.000417227	-0.00104211	-0.0379235	-0.000642513	0.007959	0.0694813
-0.000418307	-0.00108003	-0.0359667	-0.000634484	0.00802848	0.0609981
-0.000419423	-0.001116	-0.0338137	-0.000626395	0.00808948	0.0518475
-0.000420573	-0.00114982	-0.0314612	-0.000618253	0.00814133	0.0420246
-0.000421754	-0.00118128	-0.0289149	-0.00061007	0.00818335	0.031558
-0.000422964	-0.00121019	-0.026187	-0.000601855	0.00821491	0.0205017
-0.000424201	-0.00123638	-0.0232928	-0.00059362	0.00823541	0.00892039
-0.00042546	-0.00125967	-0.020249	-0.000585375	0.00824433	-0.0031157
-0.00042674	-0.00127992	-0.0170766	-0.000577134	0.00824122	-0.0155215
-0.000428037	-0.001297	-0.013802	-0.000568908	0.0082257	-0.0281912
-0.000429348	-0.0013108	-0.0104557	-0.000560711	0.0081975	-0.0410053
-0.000430669	-0.00132125	-0.00706937	-0.000552554	0.0081565	-0.0538406
-0.000431998	-0.00132832	-0.00367341	-0.000544452	0.00810266	-0.0665797
-0.00043333	-0.001332	-0.000294293	-0.000536416	0.00803608	-0.0791217
-0.000434662	-0.00133229	0.00304649	-0.000528459	0.00795696	-0.0913862
-0.000435991	-0.00132925	0.00633062	-0.000520593	0.00786557	-0.103305
-0.000437314	-0.00132291	0.00954004	-0.000512831	0.00776227	-0.114813
-0.000438628	-0.00131337	0.0126554	-0.000505183	0.00764745	-0.125838
-0.000439928	-0.00130072	0.0156588	-0.000497662	0.00752161	-0.136318
-0.000441213	-0.00128506	0.0185395	-0.000490277	0.0073853	-0.146217
-0.00044248	-0.00126652	0.0212947	-0.000483037	0.00723908	-0.155528
-0.000443725	-0.00124523	0.0239285	-0.000475954	0.00708355	-0.164274
-0.000444946	-0.0012213	0.0264514	-0.000469035	0.00691928	-0.172499
-0.000446141	-0.00119485	0.0288788	-0.000462288	0.00674678	-0.180269
-0.000447307	-0.00116597	0.0312259	-0.000455721	0.00656651	-0.187645
-0.000448442	-0.00113474	0.033502	-0.000449342	0.00637886	-0.194668
-0.000449543	-0.00110124	0.035709	-0.000443158	0.0061842	-0.201346
-0.000450609	-0.00106553	0.0378433	-0.000437175	0.00598285	-0.207671
-0.000451636	-0.00102769	0.0398972	-0.0004314	0.00577518	-0.213616
-0.000452624	-0.00098779	0.0418598	-0.000425839	0.00556156	-0.219142
-0.00045357	-0.00094593	0.0437178	-0.000420496	0.00534242	-0.224203
-0.000454472	-0.000902212	0.0454596	-0.000415378	0.00511822	-0.22876
-0.000455329	-0.000856753	0.0470785	-0.000410489	0.00488946	-0.232791
-0.000456139	-0.000809674	0.048571	-0.000405832	0.00465667	-0.236287
-0.0004569	-0.000761103	0.0499306	-0.000401412	0.00442038	-0.239231
-0.000457611	-0.000711173	0.0511456	-0.00039723	0.00418115	-0.241582
-0.000458271	-0.000660027	0.0522007	-0.000393291	0.00393957	-0.243288
-0.000458879	-0.000607826	0.0530798	-0.000389595	0.00369628	-0.244293
-0.000459434	-0.000554747	0.0537655	-0.000386143	0.00345199	-0.244539
-0.000459935	-0.000500981	0.0542409	-0.000382935	0.00320745	-0.243968
-0.000460381	-0.00044674	0.0544926	-0.000379972	0.00296348	-0.242537
-0.000460774	-0.000392248	0.0545114	-0.000377251	0.00272094	-0.24022
-0.000461111	-0.000337736	0.0542909	-0.00037477	0.00248072	-0.237002
-0.000461395	-0.000283445	0.0538287	-0.000372526	0.00224372	-0.232882
-0.000461624	-0.000229617	0.05313	-0.000370515	0.00201084	-0.227891
-0.000461801	-0.000176487	0.0522084	-0.000368732	0.00178295	-0.222088
-0.000461925	-0.000124278	0.0510804	-0.000367172	0.00156086	-0.215547
-0.000461998	-7.31979e-05	0.0497614	-0.000365826	0.00134531	-0.208333
-0.000462022	-2.34365e-05	0.0482648	-0.000364689	0.00113698	-0.200506
-0.000461997	2.48283e-05	0.0466046	-0.000363753	0.000936475	-0.192124
-0.000461926	7.14329e-05	0.0447976	-0.000363008	0.00074435	-0.183259
-0.000461809	0.00011623	0.0428602	-0.000362447	0.000561091	-0.173979
-0.00046165	0.000159091	0.0408051	-0.00036206	0.000387112	-0.164337
-0.00046145	0.000199896	0.0386413	-0.000361837	0.000222775	-0.154371
-0.000461212	0.000238537	0.0363761	-0.000361769	6.84041e-05	-0.144113
-0.000460937	0.000274913	0.0340183	-0.000361845	-7.57086e-05	-0.1336
-0.000460628	0.000308932	0.0315788	-0.000362054	-0.000209308	-0.122876
-0.000460287	0.00034051	0.0290684	-0.000362386	-0.000332185	-0.111987
-0.000459918	0.000369579	0.026497	-0.00036283	-0.000444172	-0.100971
-0.000459522	0.000396076	0.0238753	-0.000363376	-0.000545142	-0.0898717
-0.000459102	0.000419951	0.021214	-0.000364011	-0.000635014	-0.0787308
-0.000458661	0.000441165	0.0185209	-0.000364724	-0.000713745	-0.067579
-0.000458201	0.000459686	0.0158009	-0.000365506	-0.000781324	-0.0564362
-0.000457726	0.000475487	0.0130607	-0.000366343	-0.00083776	-0.045328
-0.000457237	0.000488548	0.0103119	-0.000367227	-0.000883088	-0.0342987
-0.000456738	0.00049886	0.00756886	-0.000368144	-0.000917387	-0.0234031
-0.000456232	0.000506428	0.00484398	-0.000369085	-0.00094079	-0.0126878
-0.00045572	0.000511272	0.00214565	-0.000370038	-0.000953478	-0.0021833
-0.000455207	0.000513418	-0.000520248	-0.000370994	-0.000955661	0.00808955
-0.000454694	0.000512898	-0.00314777	-0.000371941	-0.000947572	0.01811
-0.000454184	0.00050975	-0.00572832	-0.000372871	-0.000929462	0.0278473
-0.00045368	0.000504022	-0.0082486	-0.000373773	-0.000901614	0.0372531
-0.000453185	0.000495773	-0.0106905	-0.000374637	-0.000864361	0.0462611
-0.000452699	0.000485083	-0.0130329	-0.000375455	-0.0008181	0.0547943
-0.000452227	0.00047205	-0.0152532	-0.000376218	-0.000763306	0.0627703
-0.000451771	0.000456796	-0.017327	-0.000376919	-0.000700536	0.0701017
-0.000451331	0.000439469	-0.01923	-0.000377549	-0.000630434	0.076701
-0.000450911	0.000420239	-0.0209405	-0.000378103	-0.000553733	0.0824933
-0.000450512	0.000399299	-0.0224443	-0.000378574	-0.00047124	0.0874315
-0.000450135	0.000376855	-0.0237339	-0.000378958	-0.000383808	0.091496
-0.000449782	0.000353121	-0.0248049	-0.00037925	-0.000292312	0.0946782
-0.000449453	0.000328316	-0.0256525	-0.000379448	-0.000197634	0.0969692
-0.000449151	0.000302663	-0.0262725	-0.000379549	-0.000100665	0.0983616
-0.000448874	0.000276391	-0.0266618	-0.000379551	-2.30317e-06	0.0988529
-0.000448625	0.000249729	-0.026819	-0.000379454	9.65497e-05	0.0984464
-0.000448402	0.00022291	-0.0267448	-0.000379259	0.000194996	0.0971546
-0.000448205	0.000196165	-0.0264445	-0.000378967	0.000292151	0.0950068
-0.000448036	0.000169721	-0.025931	-0.00037858	0.000387157	0.0920612
-0.000447892	0.00014379	-0.0252248	-0.000378101	0.000479219	0.0884041
-0.000447773	0.000118565	-0.0243502	-0.000377533	0.000567623	0.0841367
-0.000447679	9.42147e-05	-0.0233334	-0.000376881	0.00065176	0.0793651
-0.000447608	7.08813e-05	-0.022199	-0.00037615	0.000731125	0.074189
-0.00044756	4.86824e-05	-0.0209675	-0.000375345	0.000805314	0.0686914
-0.000447532	2.77149e-05	-0.0196554	-0.000374471	0.000874005	0.062939
-0.000447524	8.05947e-06	-0.0182759	-0.000373534	0.000936944	0.0569848
-0.000447534	-1.02165e-05	-0.0168375	-0.00037254	0.000993929	0.0508634
-0.000447561	-2.70539e-05	-0.015345	-0.000371495	0.00104479	0.0445961
-0.000447604	-4.23989e-05	-0.0138039	-0.000370406	0.00108939	0.038205
-0.00044766	-5.62029e-05	-0.0122214	-0.000369278	0.00112759	0.0317191
-0.000447728	-6.84243e-05	-0.0106056	-0.000368119	0.00115931	0.025171
-0.000447807	-7.90299e-05	-0.00896633	-0.000366935	0.00118448	0.0185989
-0.000447895	-8.79962e-05	-0.0073165	-0.000365732	0.00120308	0.0120529
-0.00044799	-9.53127e-05	-0.00567118	-0.000364516	0.00121514	0.00559066
-0.000448091	-0.000100984	-0.00404265	-0.000363296	0.00122073	-0.000741436
-0.000448196	-0.000105027	-0.0024358	-0.000362076	0.00121998	-0.00692581
-0.000448304	-0.000107462	-0.000848145	-0.000360863	0.00121306	-0.0129732
-0.000448412	-0.00010831	0.000725475	-0.000359663	0.00120009	-0.0189045
-0.00044852	-0.000107585	0.0022891	-0.000358481	0.00118118	-0.0247362
-0.000448625	-0.000105296	0.00384439	-0.000357325	0.00115644	-0.0304754
-0.000448727	-0.000101452	0.00539073	-0.000356199	0.00112597	-0.0361205
-0.000448823	-9.60608e-05	0.00692555	-0.000355109	0.00108985	-0.0416624
-0.000448912	-8.91353e-05	0.00844439	-0.000354061	0.00104819	-0.0470848
-0.000448992	-8.06909e-05	0.00994112	-0.00035306	0.0010011	-0.0523653
-0.000449063	-7.07497e-05	0.011407	-0.000352111	0.000948736	-0.0574719
-0.000449123	-5.93427e-05	0.0128305	-0.00035122	0.000891265	-0.0623616
-0.000449169	-4.65122e-05	0.0142004	-0.000350391	0.000828903	-0.0669938
-0.000449201	-3.23117e-05	0.0155098	-0.000349629	0.000761909	-0.0713442
-0.000449218	-1.68019e-05	0.0167554	-0.000348938	0.000690565	-0.0754035
-0.000449218	-4.64932e-08	0.0179361	-0.000348323	0.000615161	-0.0791696
-0.0004492	1.78896e-05	0.0190522	-0.000347787	0.000535992	-0.082647
-0.000449163	3.69418e-05	0.0201054	-0.000347334	0.000453345	-0.0858448
-0.000449106	5.70472e-05	0.021097	-0.000346966	0.0003675	-0.0887709
-0.000449028	7.81443e-05	0.022028	-0.000346688	0.000278729	-0.0914313
-0.000448928	0.000100172	0.0228996	-0.0003465	0.000187298	-0.0938338
-0.000448805	0.000123072	0.0237104	-0.000346407	9.34638e-05	-0.0959755
-0.000448658	0.000146782	0.024449	-0.000346409	-2.51161e-06	-0.0978149
-0.000448487	0.000171231	0.0250935	-0.00034651	-0.000100327	-0.0992718
-0.000448291	0.000196325	0.0256221	-0.000346709	-0.000199598	-0.100266
-0.000448069	0.000221947	0.0260202	-0.000347009	-0.000299864	-0.100747
-0.000447821	0.000247967	0.0262796	-0.00034741	-0.000400611	-0.100687
-0.000447546	0.000274247	0.0263984	-0.000347911	-0.000501298	-0.100087
-0.000447246	0.000300645	0.0263821	-0.000348513	-0.000601385	-0.0989713
-0.000446919	0.000327027	0.0262398	-0.000349213	-0.000700357	-0.097381
-0.000446566	0.000353267	0.0259796	-0.000350011	-0.000797738	-0.0953517
-0.000446186	0.000379247	0.0256074	-0.000350904	-0.000893089	-0.0929107
-0.000445781	0.000404854	0.0251277	-0.00035189	-0.000986	-0.0900799
-0.000445351	0.000429982	0.0245444	-0.000352966	-0.00107608	-0.0868776
-0.000444897	0.000454526	0.0238641	-0.000354129	-0.00116296	-0.0833333
-0.000444419	0.00047839	0.0230995	-0.000355375	-0.00124629	-0.0794996
-0.000443917	0.00050149	0.0222672	-0.000356701	-0.00132579	-0.0754428
-0.000443393	0.000523757	0.0213847	-0.000358102	-0.00140123	-0.071232
-0.000442848	0.000545142	0.0204707	-0.000359575	-0.00147247	-0.0669412
-0.000442283	0.000565612	0.0195444	-0.000361114	-0.00153941	-0.0626447
-0.000441697	0.000585157	0.0186222	-0.000362716	-0.00160205	-0.0584053
-0.000441094	0.000603779	0.0177171	-0.000364376	-0.00166046	-0.0542725
-0.000440472	0.000621496	0.0168408	-0.000366091	-0.00171473	-0.0502896
-0.000439834	0.000638337	0.0160043	-0.000367856	-0.00176502	-0.0464982
-0.000439179	0.000654341	0.0152183	-0.000369668	-0.00181152	-0.042937
-0.00043851	0.000669559	0.0144919	-0.000371522	-0.00185445	-0.0396388
-0.000437826	0.000684051	0.0138325	-0.000373416	-0.00189409	-0.0366287
-0.000437128	0.000697884	0.013246	-0.000375347	-0.00193072	-0.0339276
-0.000436417	0.00071113	0.0127394	-0.000377312	-0.00196465	-0.0315581
-0.000435693	0.000723869	0.0123209	-0.000379308	-0.00199621	-0.0295489
-0.000434957	0.00073619	0.0119991	-0.000381334	-0.00202576	-0.0279292
-0.000434209	0.000748189	0.0117801	-0.000383387	-0.00205369	-0.0267183
-0.000433449	0.000759969	0.0116657	-0.000385468	-0.0020804	-0.0259191
-0.000432677	0.000771635	0.0116519	-0.000387574	-0.00210632	-0.025512
-0.000431894	0.000783287	0.0117274	-0.000389706	-0.00213183	-0.0254499
-0.000431099	0.000795014	0.0118753	-0.000391863	-0.00215728	-0.0256641
-0.000430292	0.00080689	0.0120748	-0.000394046	-0.00218295	-0.026073
-0.000429473	0.000818964	0.0123027	-0.000396255	-0.00220902	-0.0265848
-0.000428642	0.000831267	0.0125333	-0.000398491	-0.00223561	-0.0271007
-0.000427798	0.0008438	0.0127441	-0.000400753	-0.00226271	-0.0275341
-0.000426941	0.000856545	0.0129194	-0.000403044	-0.00229024	-0.0278261
-0.000426072	0.000869464	0.0130482	-0.000405362	-0.00231807	-0.027936
-0.000425189	0.000882512	0.0131185	-0.000407708	-0.002346	-0.0278194
-0.000424294	0.000895631	0.0131158	-0.000410082	-0.00237382	-0.0274233
-0.000423385	0.000908747	0.0130265	-0.000412483	-0.00240125	-0.0266983
-0.000422463	0.000921773	0.0128411	-0.000414911	-0.00242794	-0.0256116
-0.000421528	0.000934614	0.0125552	-0.000417364	-0.00245356	-0.0241504
-0.000420581	0.000947169	0.0121684	-0.000419842	-0.00247771	-0.0223167
-0.000419622	0.000959338	0.0116853	-0.000422342	-0.00250002	-0.0201323
-0.000418651	0.000971023	0.0111171	-0.000424862	-0.00252016	-0.0176433
-0.000417669	0.00098214	0.0104777	-0.0004274	-0.0025378	-0.0149063
-0.000416676	0.000992618	0.0097791	-0.000429953	-0.0025527	-0.0119701
-0.000415674	0.0010024	0.00903073	-0.000432517	-0.00256467	-0.00887267
-0.000414662	0.00101143	0.00824191	-0.000435091	-0.00257355	-0.00565164
-0.000413643	0.00101967	0.00742439	-0.00043767	-0.0025792	-0.00235328
-0.000412616	0.00102709	0.00659173	-0.000440252	-0.00258155	0.000969548
-0.000411582	0.00103369	0.00575666	-0.000442832	-0.00258058	0.00426772
-0.000410542	0.00103944	0.00493046	-0.000445409	-0.00257632	0.00749818
-0.000409498	0.00104437	0.0041249	-0.000447977	-0.00256882	0.0106165
-0.00040845	0.0010485	0.00335319	-0.000450536	-0.0025582	0.013573
-0.000407398	0.00105185	0.00262822	-0.00045308	-0.00254463	0.0163201
-0.000406343	0.00105448	0.00195942	-0.000455608	-0.00252831	0.0188235
-0.000405287	0.00105644	0.00135096	-0.000458118	-0.00250948	0.0210698
-0.000404229	0.00105779	0.000803285	-0.000460606	-0.00248841	0.0230598
-0.00040317	0.00105859	0.000314668	-0.000463072	-0.00246535	0.0248026
-0.000402112	0.00105891	-0.000120949	-0.000465512	-0.00244055	0.026324
-0.000401053	0.00105879	-0.000517702	-0.000467927	-0.00241423	0.0276801
-0.000399994	0.00105827	-0.000896651	-0.000470313	-0.00238655	0.0289534
-0.000398937	0.00105737	-0.00127728	-0.000472671	-0.00235759	0.0302191
-0.000397881	0.00105609	-0.00166866	-0.000474998	-0.00232738	0.031512
-0.000396827	0.00105443	-0.00206969	-0.000477294	-0.00229586	0.0328276
-0.000395774	0.00105236	-0.00247676	-0.000479557	-0.00226304	0.0341518
-0.000394724	0.00104988	-0.0028895	-0.000481786	-0.00222888	0.035483
-0.000393677	0.00104699	-0.00331274	-0.000483979	-0.0021934	0.0368395
-0.000392634	0.00104368	-0.00375684	-0.000486136	-0.00215656	0.0382608
-0.000391594	0.00103992	-0.00423408	-0.000488254	-0.0021183	0.039793
-0.000390558	0.00103569	-0.00475153	-0.000490333	-0.00207851	0.0414622
-0.000389527	0.00103093	-0.00530897	-0.00049237	-0.00203705	0.0432659
-0.000388502	0.00102563	-0.00590436	-0.000494363	-0.00199378	0.0451949
-0.000387482	0.00101972	-0.00653822	-0.000496312	-0.00194858	0.0472498
-0.000386469	0.00101318	-0.00721158	-0.000498213	-0.00190133	0.0494333
-0.000385463	0.00100597	-0.00792295	-0.000500065	-0.0018519	0.0517381
-0.000384465	0.000998049	-0.00866922	-0.000501865	-0.00180016	0.0541511
-0.000383475	0.00098938	-0.00944765	-0.000503611	-0.00174601	0.0566605
-0.000382495	0.000979932	-0.0102554	-0.000505301	-0.00168935	0.0592542
-0.000381526	0.000969677	-0.0110874	-0.000506931	-0.0016301	0.0619123
-0.000380567	0.000958589	-0.0119346	-0.000508499	-0.00156819	0.0645991
-0.00037962	0.000946655	-0.0127833	-0.000510003	-0.00150359	0.0672617
-0.000378686	0.000933871	-0.0136172	-0.000511439	-0.00143632	0.069838
-0.000377766	0.000920254	-0.01442	-0.000512805	-0.00136649	0.072266
-0.00037686	0.000905834	-0.0151767	-0.0005141	-0.00129422	0.07449
-0.00037597	0.000890658	-0.0158748	-0.000515319	-0.00121973	0.0764646
-0.000375095	0.000874783	-0.0165066	-0.000516463	-0.00114327	0.0781621
-0.000374237	0.000858276	-0.0170703	-0.000517528	-0.0010651	0.0795784
-0.000373395	0.000841206	-0.0175661	-0.000518513	-0.000985525	0.0807172
-0.000372572	0.00082364	-0.0179894	-0.000519418	-0.000904808	0.081564
-0.000371766	0.00080565	-0.0183294	-0.000520241	-0.000823244	0.0820803
-0.000370979	0.000787321	-0.018573	-0.000520983	-0.000741164	0.0822188
-0.00037021	0.000768748	-0.0187103	-0.000521641	-0.000658945	0.081946
-0.00036946	0.000750038	-0.0187392	-0.000522218	-0.000576999	0.081258
-0.000368729	0.000731298	-0.0186636	-0.000522714	-0.000495741	0.080174
-0.000368016	0.000712635	-0.0184878	-0.00052313	-0.000415567	0.0787146
-0.000367322	0.000694147	-0.0182146	-0.000523467	-0.000336852	0.0768941
-0.000366646	0.000675932	-0.0178501	-0.000523727	-0.000259958	0.0747398
-0.000365988	0.000658082	-0.0174075	-0.000523912	-0.000185218	0.072306
-0.000365347	0.000640675	-0.0169057	-0.000524025	-0.000112912	0.0696672
-0.000364724	0.000623769	-0.0163641	-0.000524068	-4.32453e-05	0.066901
-0.000364116	0.000607405	-0.0158004	-0.000524044	2.36557e-05	0.0640757
-0.000363525	0.000591604	-0.0152289	-0.000523957	8.77315e-05	0.0612468
-0.000362948	0.000576376	-0.0146608	-0.000523808	0.000148978	0.058458
-0.000362386	0.000561715	-0.0141039	-0.0005236	0.000207436	0.0557383
-0.000361839	0.000547611	-0.0135613	-0.000523337	0.000263174	0.0530986
-0.000361305	0.00053405	-0.0130309	-0.000523021	0.000316273	0.0505312
-0.000360784	0.000521019	-0.0125072	-0.000522654	0.000366804	0.0480134
-0.000360275	0.000508511	-0.0119832	-0.000522239	0.000414818	0.0455185
-0.000359779	0.000496528	-0.0114529	-0.000521779	0.000460336	0.0430234
-0.000359294	0.000485075	-0.0109115	-0.000521275	0.00050336	0.0405093
-0.000358819	0.000474164	-0.010357	-0.000520732	0.000543869	0.0379696
-0.000358356	0.000463807	-0.00979226	-0.00052015	0.000581838	0.0354151
-0.000357902	0.000454015	-0.00922159	-0.000519532	0.000617254	0.0328627
-0.000357457	0.000444793	-0.0086473	-0.000518882	0.000650116	0.0303212
-0.000357021	0.000436146	-0.00806802	-0.000518202	0.000680437	0.0277855
-0.000356593	0.000428078	-0.00747851	-0.000517494	0.000708223	0.0252356
-0.000356172	0.000420599	-0.0068697	-0.00051676	0.000733459	0.0226368
-0.000355758	0.000413729	-0.00623024	-0.000516004	0.000756095	0.0199465
-0.000355351	0.000407499	-0.00554994	-0.000515228	0.000776042	0.0171266
-0.000354949	0.000401949	-0.00482288	-0.000514435	0.000793168	0.0141558
-0.000354552	0.000397126	-0.0040472	-0.000513628	0.000807324	0.0110288
-0.000354159	0.000393079	-0.0032219	-0.000512809	0.000818353	0.00774341
-0.000353769	0.000389857	-0.00234435	-0.000511983	0.000826096	0.00429131
-0.000353381	0.000387513	-0.00141134	-0.000511153	0.000830388	0.00066207
-0.000352995	0.000386102	-0.00042208	-0.000510322	0.00083105	-0.00314537
-0.000352609	0.00038568	0.000620308	-0.000509494	0.000827904	-0.00711709
-0.000352223	0.0003863	0.00171049	-0.000508673	0.000820787	-0.0112309
-0.000351835	0.00038801	0.00284352	-0.000507863	0.000809556	-0.0154661
-0.000351444	0.000390854	0.00401495	-0.000507069	0.00079409	-0.0198044
-0.000351049	0.000394869	0.00521767	-0.000506295	0.000774286	-0.0242172
-0.000350649	0.000400086	0.00643876	-0.000505545	0.000750069	-0.0286543
-0.000350243	0.000406525	0.00766105	-0.000504824	0.000721414	-0.0330495
-0.000349829	0.000414186	0.00886657	-0.000504135	0.000688365	-0.0373341
-0.000349406	0.000423053	0.010037	-0.000503484	0.000651031	-0.041439
-0.000348973	0.00043309	0.0541052	-0.000502875	0.000609592	-0.209715
-0.000348485	0.000487195	0.0513311	-0.000502475	0.000399876	-0.196945
-0.000347947	0.000538526	0.0488107	-0.000502272	0.000202931	-0.185269
-0.000347359	0.000587337	0.0464739	-0.000502254	1.7663e-05	-0.174407
-0.000346726	0.000633811	0.0442569	-0.000502411	-0.000156744	-0.16411
-0.000346048	0.000678068	0.0421069	-0.000502732	-0.000320854	-0.154167
-0.000345327	0.000720174	0.0399827	-0.000503207	-0.000475021	-0.144419
-0.000344567	0.000760157	0.0378574	-0.000503826	-0.00061944	-0.134761
-0.000343769	0.000798014	0.0357187	-0.00050458	-0.000754202	-0.125146
-0.000342936	0.000833733	0.0335628	-0.00050546	-0.000879348	-0.115558
-0.000342068	0.000867296	0.0313866	-0.000506455	-0.000994906	-0.105986
-0.00034117	0.000898683	0.0291876	-0.000507556	-0.00110089	-0.0964209
-0.000340242	0.00092787	0.0269666	-0.000508753	-0.00119731	-0.0868654
-0.000339287	0.000954837	0.0247298	-0.000510037	-0.00128418	-0.0773439
-0.000338307	0.000979567	0.0224887	-0.000511399	-0.00136152	-0.0679003
-0.000337305	0.00100206	0.0202562	-0.000512828	-0.00142942	-0.0585837
-0.000336283	0.00102231	0.0180434	-0.000514316	-0.00148801	-0.0494353
-0.000335243	0.00104035	0.0158613	-0.000515853	-0.00153744	-0.0404962
-0.000334186	0.00105622	0.0137241	-0.000517431	-0.00157794	-0.0318188
-0.000333116	0.00106994	0.0116474	-0.000519041	-0.00160976	-0.0234606
-0.000332035	0.00108159	0.00964496	-0.000520674	-0.00163322	-0.015471
-0.000330944	0.00109123	0.00773089	-0.000522323	-0.00164869	-0.00790085
-0.000329845	0.00109896	0.00592547	-0.00052398	-0.00165659	-0.000823738
-0.00032874	0.00110489	0.00425595	-0.000525637	-0.00165741	0.00566086
-0.000327631	0.00110914	0.00275222	-0.000527289	-0.00165175	0.0114443
-0.000326519	0.0011119	0.00144083	-0.000528929	-0.00164031	0.016432
-0.000325405	0.00111334	0.000338655	-0.000530553	-0.00162388	0.0205672
-0.000324292	0.00111368	-0.000550665	-0.000532156	-0.00160331	0.0238446
-0.000323179	0.00111313	-0.00123399	-0.000533736	-0.00157946	0.0262992
-0.000322067	0.00111189	-0.00172255	-0.000535289	-0.00155316	0.0279821
-0.000320956	0.00111017	-0.00202889	-0.000536814	-0.00152518	0.0289494
-0.000319848	0.00110814	-0.00216834	-0.00053831	-0.00149623	0.0292669
-0.000318742	0.00110597	-0.00215956	-0.000539777	-0.00146697	0.0290127
-0.000317639	0.00110381	-0.0020242	-0.000541215	-0.00143795	0.0282757
-0.000316537	0.00110179	-0.00178685	-0.000542625	-0.00140968	0.0271548
-0.000315437	0.0011	-0.00147193	-0.000544007	-0.00138252	0.0257476
-0.000314338	0.00109853	-0.00109799	-0.000545364	-0.00135678	0.0241281
-0.000313241	0.00109743	-0.000675815	-0.000546697	-0.00133265	0.0223397
-0.000312144	0.00109676	-0.000211859	-0.000548007	-0.00131031	0.020409
-0.000311047	0.00109654	0.000287028	-0.000549297	-0.0012899	0.0183637
-0.000309951	0.00109683	0.000811629	-0.000550569	-0.00127153	0.0162403
-0.000308853	0.00109764	0.0013531	-0.000551824	-0.00125529	0.0140737
-0.000307754	0.001099	0.00190884	-0.000553065	-0.00124122	0.0118743
-0.000306653	0.0011009	0.00248501	-0.000554294	-0.00122935	0.00961883
-0.00030555	0.00110339	0.00309163	-0.000555514	-0.00121973	0.00726972
-0.000304443	0.00110648	0.00373545	-0.000556727	-0.00121246	0.00480217
-0.000303333	0.00111022	0.00441831	-0.000557934	-0.00120766	0.00221038
-0.000302218	0.00111464	0.00514108	-0.00055914	-0.00120545	-0.000507563
-0.000301099	0.00111978	0.00590692	-0.000560346	-0.00120595	-0.00336235
-0.000299973	0.00112568	0.00672102	-0.000561555	-0.00120932	-0.00637231
-0.000298841	0.0011324	0.00758909	-0.000562771	-0.00121569	-0.00955767
-0.000297701	0.00113999	0.00851527	-0.000563996	-0.00122525	-0.0129323
-0.000296552	0.00114851	0.00950051	-0.000565234	-0.00123818	-0.0164978
-0.000295394	0.00115801	0.0105435	-0.000566489	-0.00125468	-0.0202472
-0.000294225	0.00116855	0.0116423	-0.000567764	-0.00127492	-0.0241704
-0.000293045	0.00118019	0.0127921	-0.000569063	-0.00129909	-0.0282482
-0.000291852	0.00119299	0.013982	-0.00057039	-0.00132734	-0.0324361
-0.000290645	0.00120697	0.0151928	-0.00057175	-0.00135978	-0.0366594
-0.000289423	0.00122216	0.0164029	-0.000573146	-0.00139644	-0.0408356
-0.000288185	0.00123856	0.0175965	-0.000574584	-0.00143727	-0.0449038
-0.000286928	0.00125616	0.0187655	-0.000576066	-0.00148218	-0.0488345
-0.000285653	0.00127493	0.019908	-0.000577597	-0.00153101	-0.0526212
-0.000284359	0.00129483	0.0210235	-0.00057918	-0.00158363	-0.0562635
-0.000283043	0.00131586	0.0221086	-0.00058082	-0.0016399	-0.0597498
-0.000281705	0.00133797	0.0231534	-0.00058252	-0.00169965	-0.0630435
-0.000280344	0.00136112	0.0241398	-0.000584283	-0.00176269	-0.0660773
-0.000278958	0.00138526	0.0250409	-0.000586111	-0.00182877	-0.0687509
-0.000277548	0.0014103	0.0258234	-0.000588009	-0.00189752	-0.0709399
-0.000276112	0.00143612	0.026453	-0.000589977	-0.00196846	-0.0725182
-0.000274649	0.00146258	0.0269008	-0.000592018	-0.00204098	-0.0733815
-0.00027316	0.00148948	0.0271463	-0.000594133	-0.00211436	-0.0734586
-0.000271643	0.00151662	0.0271751	-0.000596321	-0.00218782	-0.0727021
-0.0002701	0.0015438	0.0269757	-0.000598581	-0.00226052	-0.0710765
-0.000268529	0.00157078	0.0265389	-0.000600913	-0.00233159	-0.0685559
-0.000266931	0.00159731	0.0258572	-0.000603313	-0.00240015	-0.0651209
-0.000265308	0.00162317	0.0249224	-0.000605778	-0.00246527	-0.0607492
-0.00026366	0.00164809	0.0237274	-0.000608304	-0.00252602	-0.0554238
-0.000261988	0.00167182	0.0222721	-0.000610886	-0.00258144	-0.0491538
-0.000260294	0.00169409	0.0205666	-0.000613516	-0.0026306	-0.0419882
-0.00025858	0.00171466	0.0186306	-0.000616189	-0.00267259	-0.0340115
-0.000256846	0.00173329	0.0164898	-0.000618895	-0.0027066	-0.0253313
-0.000255097	0.00174978	0.014175	-0.000621627	-0.00273193	-0.0160724
-0.000253333	0.00176396	0.0117183	-0.000624375	-0.002748	-0.00636435
-0.000251557	0.00177567	0.00914851	-0.00062713	-0.00275437	0.00367792
-0.000249772	0.00178482	0.00648938	-0.00062988	-0.00275069	0.0139594
-0.000247981	0.00179131	0.00376394	-0.000632617	-0.00273673	0.024389
-0.000246186	0.00179508	0.000996903	-0.000635329	-0.00271234	0.0348705
-0.00024439	0.00179607	-0.00178723	-0.000638007	-0.00267747	0.045309
-0.000242595	0.00179428	-0.00456716	-0.000640639	-0.00263216	0.055623
-0.000240806	0.00178972	-0.00732737	-0.000643216	-0.00257654	0.0657539
-0.000239023	0.00178239	-0.0100584	-0.000645726	-0.00251078	0.0756671
-0.000237251	0.00177233	-0.0127536	-0.000648161	-0.00243512	0.0853389
-0.000235491	0.00175958	-0.015406	-0.000650511	-0.00234978	0.0947449
-0.000233747	0.00174417	-0.0180092	-0.000652766	-0.00225503	0.103863
-0.000232021	0.00172616	-0.0205591	-0.000654917	-0.00215117	0.112679
-0.000230315	0.0017056	-0.0230535	-0.000656956	-0.00203849	0.121189
-0.000228633	0.00168255	-0.0254887	-0.000658873	-0.0019173	0.129381
-0.000226976	0.00165706	-0.0278592	-0.000660661	-0.00178792	0.137236
-0.000225347	0.0016292	-0.0301585	-0.000662312	-0.00165068	0.144733
-0.000223748	0.00159904	-0.0323822	-0.000663818	-0.00150595	0.151858
-0.000222181	0.00156666	-0.0345276	-0.000665172	-0.00135409	0.158605
-0.000220649	0.00153213	-0.0365904	-0.000666367	-0.00119549	0.164961
-0.000219153	0.00149554	-0.0385631	-0.000667398	-0.00103053	0.1709
-0.000217696	0.00145698	-0.0404353	-0.000668257	-0.000859628	0.176388
-0.00021628	0.00141655	-0.0421972	-0.000668941	-0.000683241	0.18139
-0.000214905	0.00137435	-0.0438417	-0.000669443	-0.000501851	0.185885
-0.000213575	0.00133051	-0.0453648	-0.000669759	-0.000315966	0.189861
-0.00021229	0.00128514	-0.0467648	-0.000669885	-0.000126105	0.193319
-0.000211051	0.00123838	-0.0480409	-0.000669817	6.72144e-05	0.19626
-0.000209861	0.00119034	-0.0491883	-0.000669554	0.000263474	0.19867
-0.00020872	0.00114115	-0.0501969	-0.000669092	0.000462144	0.200516
-0.000207629	0.00109095	-0.0510527	-0.000668429	0.00066266	0.201751
-0.000206589	0.0010399	-0.0517406	-0.000667565	0.000864412	0.202323
-0.000205601	0.000988158	-0.0522475	-0.000666498	0.00106673	0.202189
-0.000204665	0.00093591	-0.0525657	-0.000665229	0.00126892	0.201325
-0.000203782	0.000883345	-0.0526914	-0.000663759	0.00147025	0.199725
-0.000202951	0.000830653	-0.0526228	-0.000662089	0.00166997	0.197391
-0.000202173	0.00077803	-0.0523605	-0.000660222	0.00186736	0.194331
-0.000201447	0.00072567	-0.0519093	-0.00065816	0.0020617	0.190572
-0.000200773	0.00067376	-0.0512785	-0.000655908	0.00225227	0.186156
-0.000200151	0.000622482	-0.0504792	-0.000653469	0.00243842	0.181133
-0.000199579	0.000572003	-0.0495228	-0.00065085	0.00261955	0.175553
-0.000199056	0.00052248	-0.0484193	-0.000648054	0.00279511	0.16946
-0.000198582	0.000474061	-0.047175	-0.00064509	0.00296457	0.162884
-0.000198156	0.000426886	-0.045793	-0.000641962	0.00312745	0.155841
-0.000197774	0.000381093	-0.0442736	-0.000638679	0.00328329	0.148339
-0.000197438	0.000336819	-0.0426168	-0.000635248	0.00343163	0.140382
-0.000197143	0.000294202	-0.0408248	-0.000631676	0.00357201	0.131982
-0.00019689	0.000253377	-0.0389041	-0.000627972	0.003704	0.123171
-0.000196676	0.000214473	-0.0368665	-0.000624144	0.00382717	0.113998
-0.000196498	0.000177607	-0.0347282	-0.000620203	0.00394117	0.104529
-0.000196355	0.000142879	-0.0325091	-0.000616157	0.00404569	0.0948426
-0.000196245	0.00011037	-0.0302306	-0.000612017	0.00414054	0.0850244
-0.000196165	8.0139e-05	-0.0279124	-0.000607791	0.00422556	0.0751513
-0.000196112	5.22266e-05	-0.025571	-0.000603491	0.00430071	0.0652875
-0.000196086	2.66556e-05	-0.0232203	-0.000599125	0.004366	0.0554864
-0.000196082	3.4353e-06	-0.0208716	-0.000594703	0.00442149	0.0457908
-0.0001961	-1.74363e-05	-0.0185334	-0.000590236	0.00446728	0.0362328
-0.000196136	-3.59698e-05	-0.0162128	-0.000585732	0.00450351	0.0268382
-0.000196188	-5.21826e-05	-0.0139169	-0.000581202	0.00453035	0.017633
-0.000196254	-6.60995e-05	-0.011654	-0.000576654	0.00454798	0.00864769
-0.000196332	-7.77535e-05	-0.00943284	-0.000572097	0.00455663	-8.65211e-05
-0.000196419	-8.71863e-05	-0.0485518	-0.000567541	0.00455654	0.149521
-0.000196555	-0.000135738	-0.0426171	-0.000562835	0.00470606	0.125121
-0.000196733	-0.000178355	-0.0371234	-0.000558004	0.00483118	0.102655
-0.000196948	-0.000215479	-0.0320363	-0.00055307	0.00493384	0.0819708
-0.000197196	-0.000247515	-0.0273185	-0.000548054	0.00501581	0.0629085
-0.000197471	-0.000274833	-0.0229329	-0.000542975	0.00507872	0.0453109
-0.000197769	-0.000297766	-0.0188459	-0.000537851	0.00512403	0.0290342
-0.000198085	-0.000316612	-0.0150279	-0.000532698	0.00515306	0.0139528
-0.000198417	-0.00033164	-0.0114538	-0.000527531	0.00516702	-4.16985e-05
-0.00019876	-0.000343094	-0.00810215	-0.000522364	0.00516697	-0.0130414
-0.000199111	-0.000351196	-0.0049547	-0.00051721	0.00515393	-0.0251261
-0.000199467	-0.000356151	-0.0019932	-0.000512081	0.00512881	-0.0363745
-0.000199825	-0.000358144	0.000800496	-0.000506989	0.00509243	-0.0468643
-0.000200183	-0.000357343	0.00343849	-0.000501943	0.00504557	-0.0566491
-0.000200537	-0.000353905	0.00592243	-0.000496955	0.00498892	-0.0657421
-0.000200885	-0.000347983	0.00824607	-0.000492031	0.00492318	-0.0741261
-0.000201224	-0.000339736	0.0104009	-0.000487182	0.00484905	-0.0817755
-0.000201554	-0.000329336	0.0123795	-0.000482415	0.00476728	-0.0886689
-0.000201871	-0.000316956	0.0141755	-0.000477736	0.00467861	-0.0947898
-0.000202173	-0.00030278	0.015785	-0.000473153	0.00458382	-0.10013
-0.00020246	-0.000286996	0.0172074	-0.000468669	0.00448369	-0.104697
-0.00020273	-0.000269788	0.0184454	-0.00046429	0.00437899	-0.108507
-0.000202982	-0.000251343	0.0195023	-0.000460019	0.00427048	-0.11158
-0.000203213	-0.00023184	0.0203795	-0.000455861	0.0041589	-0.11393
-0.000203425	-0.000211461	0.0210771	-0.000451816	0.00404497	-0.115565
-0.000203615	-0.000190384	0.021596	-0.000447886	0.00392941	-0.116494
-0.000203784	-0.000168788	0.0219376	-0.000444073	0.00381291	-0.116731
-0.000203931	-0.00014685	0.0221046	-0.000440377	0.00369618	-0.116293
-0.000204056	-0.000124746	0.0221035	-0.000436797	0.00357989	-0.115212
-0.000204158	-0.000102642	0.0219434	-0.000433332	0.00346468	-0.113528
-0.000204239	-8.06987e-05	0.0216313	-0.000429981	0.00335115	-0.111276
-0.000204298	-5.90675e-05	0.0211699	-0.000426741	0.00323987	-0.108472
-0.000204336	-3.78975e-05	0.0205611	-0.00042361	0.0031314	-0.105128
-0.000204353	-1.73364e-05	0.0198102	-0.000420584	0.00302627	-0.10127
-0.000204351	2.47375e-06	0.0189282	-0.000417659	0.002925	-0.0969462
-0.000204329	2.1402e-05	0.0179316	-0.000414831	0.00282806	-0.0922244
-0.00020429	3.93336e-05	0.0168408	-0.000412095	0.00273583	-0.087187
-0.000204234	5.61744e-05	0.0156805	-0.000409446	0.00264865	-0.0819322
-0.000204162	7.18549e-05	0.0144784	-0.00040688	0.00256672	-0.0765677
-0.000204076	8.63333e-05	0.0132606	-0.000404389	0.00249015	-0.0711958
-0.000203976	9.95939e-05	0.0120507	-0.00040197	0.00241895	-0.0659064
-0.000203864	0.000111645	0.0108689	-0.000399617	0.00235305	-0.060776
-0.000203742	0.000122514	0.00973116	-0.000397325	0.00229227	-0.055865
-0.00020361	0.000132245	0.00864749	-0.000395089	0.0022364	-0.0512092
-0.000203469	0.000140892	0.00761892	-0.000392904	0.0021852	-0.0468102
-0.00020332	0.000148511	0.00663843	-0.000390765	0.00213838	-0.0426385
-0.000203165	0.00015515	0.00569812	-0.000388669	0.00209575	-0.038662
-0.000203004	0.000160848	0.00479608	-0.000386612	0.00205708	-0.0348713
-0.000202839	0.000165644	0.00393562	-0.00038459	0.00202221	-0.0312774
-0.000202669	0.000169579	0.00312227	-0.000382599	0.00199094	-0.0278995
-0.000202496	0.000172702	0.00236217	-0.000380636	0.00196304	-0.0247592
-0.000202321	0.000175064	0.00165755	-0.000378698	0.00193828	-0.0218626
-0.000202145	0.000176721	0.0010021	-0.000376781	0.00191641	-0.0191831
-0.000201967	0.000177723	0.000382949	-0.000374884	0.00189723	-0.0166694
-0.000201789	0.000178106	-0.000215286	-0.000373004	0.00188056	-0.0142611
-0.000201611	0.000177891	-0.000808871	-0.000371137	0.0018663	-0.0118947
-0.000201434	0.000177082	-0.00141216	-0.000369283	0.00185441	-0.00951514
-0.000201258	0.00017567	-0.00203317	-0.000367438	0.00184489	-0.00709186
-0.000201084	0.000173637	-0.0026716	-0.0003656	0.0018378	-0.00462657
-0.000200914	0.000170965	-0.0033203	-0.000363767	0.00183317	-0.00214714
-0.000200746	0.000167645	-0.00396733	-0.000361936	0.00183103	0.000300444
-0.000200582	0.000163678	-0.00459727	-0.000360105	0.00183133	0.00265739
-0.000200423	0.00015908	-0.00519387	-0.000358271	0.00183398	0.00486236
-0.000200269	0.000153887	-0.00574382	-0.000356432	0.00183885	0.00686583
-0.000200121	0.000148143	-0.0062374	-0.000354586	0.00184571	0.00863263
-0.000199979	0.000141905	-0.00666507	-0.000352732	0.00185434	0.0101285
-0.000199844	0.00013524	-0.00701452	-0.000350867	0.00186447	0.0113092
-0.000199716	0.000128226	-0.00727237	-0.000348992	0.00187578	0.0121265
-0.000199595	0.000120953	-0.00742816	-0.000347104	0.00188791	0.0125442
-0.000199481	0.000113525	-0.00747503	-0.000345203	0.00190045	0.01254
-0.000199375	0.00010605	-0.00740718	-0.00034329	0.00191299	0.0120961
-0.000199277	9.8643e-05	-0.0072183	-0.000341365	0.00192509	0.0111928
-0.000199185	9.14247e-05	-0.00690122	-0.000339429	0.00193628	0.0098075
-0.000199101	8.45235e-05	-0.0064486	-0.000337483	0.00194609	0.00791698
-0.000199023	7.80749e-05	-0.00585558	-0.000335529	0.00195401	0.00550795
-0.00019895	7.22193e-05	-0.00512205	-0.000333569	0.00195951	0.00258533
-0.000198883	6.70972e-05	-0.00424989	-0.000331607	0.0019621	-0.000838241
-0.00019882	6.28473e-05	-0.0032373	-0.000329646	0.00196126	-0.00476443
-0.000198761	5.961e-05	-0.00207799	-0.000327689	0.0019565	-0.009212
-0.000198703	5.75321e-05	-0.000767417	-0.000325742	0.00194728	-0.0141928
-0.000198646	5.67646e-05	0.0006924	-0.000323809	0.00193309	-0.0196935
-0.000198589	5.7457e-05	0.00229399	-0.000321896	0.0019134	-0.0256799
-0.000198529	5.9751e-05	0.00402537	-0.000320008	0.00188772	-0.032101
-0.000198465	6.37764e-05	0.00586864	-0.000318152	0.00185562	-0.0388835
-0.000198396	6.9645e-05	0.00780077	-0.000316336	0.00181673	-0.0459353
-0.000198318	7.74458e-05	0.00979635	-0.000314565	0.0017708	-0.0531561
-0.000198231	8.72422e-05	0.0118317	-0.000312847	0.00171764	-0.0604531
-0.000198132	9.90738e-05	0.013889	-0.00031119	0.00165719	-0.0677575
-0.000198019	0.000112963	0.0159561	-0.0003096	0.00158943	-0.0750215
-0.00019789	0.000128919	0.018021	-0.000308086	0.00151441	-0.0822002
-0.000197743	0.00014694	0.0200703	-0.000306654	0.00143221	-0.0892428
-0.000197576	0.00016701	0.0220906	-0.000305311	0.00134297	-0.0960985
-0.000197387	0.000189101	0.0240665	-0.000304064	0.00124687	-0.10271
-0.000197174	0.000213167	0.0259767	-0.00030292	0.00114416	-0.108999
-0.000196935	0.000239144	0.0277933	-0.000301885	0.00103516	-0.114861
-0.000196668	0.000266937	0.0294878	-0.000300964	0.000920298	-0.120191
-0.000196371	0.000296425	0.031036	-0.000300164	0.000800107	-0.124902
-0.000196044	0.000327461	0.0324213	-0.000299489	0.000675206	-0.128936
-0.000195684	0.000359882	0.0336333	-0.000298943	0.00054627	-0.13226
-0.000195291	0.000393516	0.0346622	-0.000298529	0.000414009	-0.134845
-0.000194862	0.000428178	0.0354963	-0.00029825	0.000279165	-0.136652
-0.000194399	0.000463674	0.0361253	-0.000298107	0.000142513	-0.137649
-0.000193899	0.0004998	0.0365429	-0.000298102	4.86358e-06	-0.137823
-0.000193363	0.000536342	0.036748	-0.000298235	-0.000132959	-0.137175
-0.00019279	0.00057309	0.0367471	-0.000298505	-0.000270134	-0.13574
-0.00019218	0.000609837	0.036554	-0.000298911	-0.000405874	-0.133579
-0.000191533	0.000646391	0.0361872	-0.000299451	-0.000539453	-0.13077
-0.000190851	0.000682579	0.0356677	-0.000300121	-0.000670224	-0.1274
-0.000190132	0.000718246	0.0350162	-0.000300919	-0.000797623	-0.123554
-0.000189379	0.000753263	0.0342508	-0.00030184	-0.000921177	-0.119306
-0.000188592	0.000787513	0.0333866	-0.00030288	-0.00104048	-0.11472
-0.000187771	0.0008209	0.0324392	-0.000304035	-0.0011552	-0.109857
-0.000186917	0.000853339	0.0314287	-0.0003053	-0.00126506	-0.104798
-0.000186033	0.000884768	0.0303788	-0.00030667	-0.00136986	-0.0996356
-0.000185118	0.000915147	0.0293116	-0.00030814	-0.00146949	-0.0944562
-0.000184173	0.000944458	0.0282412	-0.000309704	-0.00156395	-0.0893134
-0.0001832	0.000972699	0.027172	-0.000311357	-0.00165326	-0.0842245
-0.000182201	0.000999871	0.0261007	-0.000313095	-0.00173749	-0.0791763
-0.000181175	0.00102597	0.0250162	-0.000314911	-0.00181666	-0.0741259
-0.000180124	0.00105099	0.0238978	-0.000316802	-0.00189079	-0.0689945
-0.000179049	0.00107489	0.0227182	-0.000318762	-0.00195978	-0.0636785
-0.000177951	0.0010976	0.0214512	-0.000320785	-0.00202346	-0.0580798
-0.000176832	0.00111906	0.0200796	-0.000322867	-0.00208154	-0.0521358
-0.000175693	0.00113914	0.0185978	-0.000325	-0.00213368	-0.0458281
-0.000174535	0.00115773	0.0170072	-0.00032718	-0.00217951	-0.0391668
-0.00017336	0.00117474	0.0153105	-0.000329399	-0.00221867	-0.0321661
-0.00017217	0.00119005	0.0135094	-0.000331649	-0.00225084	-0.0248357
-0.000170967	0.00120356	0.0116071	-0.000333925	-0.00227568	-0.017192
-0.000169752	0.00121517	0.00961336	-0.000336218	-0.00229287	-0.00927543
-0.000168527	0.00122478	0.00754465	-0.00033852	-0.00230214	-0.00115257
-0.000167295	0.00123233	0.00542074	-0.000340823	-0.0023033	0.00709868
-0.000166057	0.00123775	0.00326137	-0.00034312	-0.0022962	0.0154011
-0.000164816	0.00124101	0.00108477	-0.0003454	-0.0022808	0.023684
-0.000163574	0.00124209	-0.00109581	-0.000347658	-0.00225711	0.0318966
-0.000162333	0.001241	-0.0032732	-0.000349883	-0.00222521	0.0400118
-0.000161095	0.00123772	-0.0054416	-0.000352068	-0.0021852	0.0480082
-0.000159863	0.00123228	-0.00759256	-0.000354205	-0.00213719	0.0558542
-0.000158638	0.00122469	-0.00971593	-0.000356286	-0.00208134	0.0635123
-0.000157423	0.00121497	-0.0118046	-0.000358304	-0.00201783	0.0709568
-0.00015622	0.00120317	-0.0138574	-0.000360251	-0.00194687	0.0781851
-0.000155031	0.00118931	-0.0158754	-0.00036212	-0.00186869	0.0852033
-0.000153857	0.00117344	-0.017855	-0.000363903	-0.00178348	0.0919997
-0.000152702	0.00115558	-0.0197847	-0.000365595	-0.00169148	0.0985318
-0.000151566	0.0011358	-0.0216458	-0.000367188	-0.00159295	0.104731
-0.000150452	0.00111415	-0.0234162	-0.000368676	-0.00148822	0.110515
-0.000149361	0.00109073	-0.0250706	-0.000370054	-0.00137771	0.115793
-0.000148295	0.00106566	-0.0265826	-0.000371316	-0.00126191	0.120466
-0.000147256	0.00103908	-0.0279271	-0.000372457	-0.00114145	0.124446
-0.000146245	0.00101115	-0.0290824	-0.000373474	-0.001017	0.127656
-0.000145263	0.000982071	-0.0300271	-0.000374363	-0.000889345	0.130022
-0.000144311	0.000952044	-0.030738	-0.000375123	-0.000759323	0.131464
-0.00014339	0.000921306	-0.0311907	-0.000375751	-0.000627859	0.131898
-0.000142499	0.000890115	-0.0313634	-0.000376247	-0.00049596	0.13125
-0.000141641	0.000858752	-0.0312396	-0.000376611	-0.00036471	0.12947
-0.000140813	0.000827512	-0.0308128	-0.000376847	-0.00023524	0.126542
-0.000140016	0.0007967	-0.0300877	-0.000376955	-0.000108698	0.122498
-0.00013925	0.000766612	-0.0290771	-0.000376941	1.38003e-05	0.117398
-0.000138512	0.000737535	-0.0277973	-0.00037681	0.000131198	0.111315
-0.000137803	0.000709737	-0.0262672	-0.000376568	0.000242512	0.104331
-0.000137119	0.00068347	-0.0245101	-0.000376221	0.000346844	0.0965463
-0.00013646	0.00065896	-0.022556	-0.000375777	0.00044339	0.0880835
-0.000135824	0.000636404	-0.0204412	-0.000375246	0.000531473	0.0790889
-0.000135208	0.000615963	-0.0182052	-0.000374635	0.000610562	0.0697193
-0.00013461	0.000597758	-0.015885	-0.000373955	0.000680282	0.0601205
-0.000134028	0.000581873	-0.0135089	-0.000373215	0.000740402	0.0504037
-0.00013346	0.000568364	-0.011095	-0.000372424	0.000790806	0.0406399
-0.000132902	0.000557269	-0.00865598	-0.000371593	0.000831446	0.0308785
-0.000132354	0.000548613	-0.00620386	-0.00037073	0.000862324	0.0211656
-0.000131811	0.000542409	-0.00375084	-0.000369847	0.00088349	0.011548
-0.000131273	0.000538658	-0.00130865	-0.000368952	0.000895038	0.00206983
-0.000130735	0.000537349	0.00111193	-0.000368055	0.000897108	-0.00722855
-0.000130197	0.000538461	0.003502	-0.000367165	0.000889879	-0.0163147
-0.000129655	0.000541963	0.0058554	-0.000366291	0.000873564	-0.0251667
-0.000129107	0.000547819	0.00816776	-0.000365443	0.000848398	-0.0337699
-0.000128551	0.000555987	0.0104362	-0.000364628	0.000814628	-0.0421157
-0.000127985	0.000566423	0.0126594	-0.000363856	0.000772512	-0.050201
-0.000127406	0.000579082	0.0148351	-0.000363133	0.000722311	-0.05802
-0.000126812	0.000593917	0.0169589	-0.000362469	0.000664291	-0.0655578
-0.000126201	0.000610876	0.0190251	-0.00036187	0.000598733	-0.0727953
-0.000125571	0.000629901	0.0210285	-0.000361344	0.000525938	-0.0797152
-0.00012492	0.00065093	0.0229635	-0.000360898	0.000446223	-0.0862997
-0.000124246	0.000673893	0.0248236	-0.000360538	0.000359923	-0.0925265
-0.000123547	0.000698717	0.0266008	-0.000360271	0.000267396	-0.0983683
-0.000122822	0.000725318	0.0282868	-0.000360102	0.000169028	-0.103798
-0.000122069	0.000753605	0.0298733	-0.000360036	6.52305e-05	-0.108786
-0.000121285	0.000783478	0.0313504	-0.00036008	-4.35555e-05	-0.1133
-0.00012047	0.000814828	0.0327093	-0.000360237	-0.000156856	-0.117312
-0.000119623	0.000847537	0.033946	-0.000360511	-0.000274168	-0.12081
-0.000118741	0.000881484	0.0350615	-0.000360906	-0.000394977	-0.123803
-0.000117825	0.000916545	0.0360575	-0.000361425	-0.00051878	-0.126303
-0.000116872	0.000952603	0.0369328	-0.00036207	-0.000645083	-0.12831
-0.000115883	0.000989535	0.0376834	-0.000362843	-0.000773393	-0.129815
-0.000114855	0.00102722	0.0383032	-0.000363747	-0.000903208	-0.130798
-0.00011379	0.00106552	0.0387837	-0.000364781	-0.00103401	-0.131233
-0.000112686	0.00110431	0.0391136	-0.000365946	-0.00116524	-0.131081
-0.000111542	0.00114342	0.0392809	-0.000367242	-0.00129632	-0.130303
-0.000110359	0.0011827	0.0392752	-0.000368669	-0.00142662	-0.128866
-0.000109137	0.00122198	0.0390884	-0.000370224	-0.00155549	-0.126745
-0.000107876	0.00126106	0.0387173	-0.000371906	-0.00168223	-0.123935
-0.000106577	0.00129978	0.038167	-0.000373713	-0.00180617	-0.120463
-0.000105239	0.00133795	0.0374509	-0.000375639	-0.00192663	-0.116387
-0.000103863	0.0013754	0.0365867	-0.000377682	-0.00204302	-0.111781
-0.000102451	0.00141199	0.0355933	-0.000379837	-0.0021548	-0.106723
-0.000101004	0.00144758	0.0344885	-0.000382099	-0.00226152	-0.101287
-9.95216e-05	0.00148207	0.0332869	-0.000384461	-0.00236281	-0.0955305
-9.80062e-05	0.00151535	0.0319981	-0.00038692	-0.00245834	-0.0894955
-9.64589e-05	0.00154735	0.0306295	-0.000389468	-0.00254784	-0.0832134
-9.48809e-05	0.00157798	0.0291919	-0.000392099	-0.00263105	-0.0767281
-9.32737e-05	0.00160717	0.0277014	-0.000394806	-0.00270778	-0.0701031
-9.16388e-05	0.00163488	0.0261765	-0.000397584	-0.00277788	-0.0634117
-8.99778e-05	0.00166105	0.0246359	-0.000400426	-0.00284129	-0.0567255
-8.82921e-05	0.00168569	0.023095	-0.000403324	-0.00289802	-0.0501044
-8.65833e-05	0.00170878	0.0215651	-0.000406272	-0.00294812	-0.0435911
-8.4853e-05	0.00173035	0.020054	-0.000409263	-0.00299171	-0.0372144
-8.31026e-05	0.0017504	0.0185671	-0.000412292	-0.00302893	-0.030994
-8.13336e-05	0.00176897	0.0171081	-0.000415352	-0.00305992	-0.0249424
-7.95475e-05	0.00178608	0.0156788	-0.000418437	-0.00308487	-0.0190651
-7.77458e-05	0.00180176	0.0142779	-0.000421541	-0.00310393	-0.0133559
-7.59297e-05	0.00181603	0.0128985	-0.000424658	-0.00311729	-0.00778665
-7.41008e-05	0.00182893	0.0115274	-0.000427783	-0.00312507	-0.00230541
-7.22603e-05	0.00184046	0.0101496	-0.000430911	-0.00312738	0.00314561
-7.04097e-05	0.00185061	0.00875319	-0.000434035	-0.00312423	0.00861221
-6.85504e-05	0.00185936	0.00733017	-0.000437151	-0.00311562	0.0141247
-6.66837e-05	0.00186669	0.00587604	-0.000440252	-0.0031015	0.0196997
-6.48111e-05	0.00187257	0.00438969	-0.000443334	-0.0030818	0.0253404
-6.29342e-05	0.00187696	0.00287197	-0.00044639	-0.00305646	0.0310428
-6.10543e-05	0.00187983	0.00132458	-0.000449416	-0.00302541	0.0367994
-5.91732e-05	0.00188115	-0.00024807	-0.000452404	-0.00298861	0.0425927
-5.72923e-05	0.00188091	-0.00183703	-0.00045535	-0.00294602	0.0483878
-5.54132e-05	0.00187907	-0.00343082	-0.000458248	-0.00289763	0.0541405
-5.35376e-05	0.00187564	-0.00502005	-0.000461092	-0.00284349	0.0598149
-5.16669e-05	0.00187062	-0.00660052	-0.000463875	-0.00278368	0.0653957
-4.98029e-05	0.00186402	-0.00817214	-0.000466594	-0.00271828	0.0708832
-4.79471e-05	0.00185585	-0.00973335	-0.000469241	-0.0026474	0.0762722
-4.6101e-05	0.00184611	-0.011276	-0.000471812	-0.00257113	0.0815323
-4.42661e-05	0.00183484	-0.012784	-0.000474302	-0.00248959	0.0866029
-4.24441e-05	0.00182205	-0.0142328	-0.000476705	-0.00240299	0.091392
-4.06362e-05	0.00180782	-0.0155892	-0.000479016	-0.0023116	0.0957753
-3.8844e-05	0.00179223	-0.0168158	-0.000481232	-0.00221582	0.0996129
-3.70686e-05	0.00177542	-0.0178768	-0.000483348	-0.00211621	0.102774
-3.53111e-05	0.00175754	-0.0187435	-0.000485362	-0.00201344	0.105155
-3.35723e-05	0.00173879	-0.0193963	-0.00048727	-0.00190828	0.106689
-3.18529e-05	0.0017194	-0.0198261	-0.000489072	-0.00180159	0.10735
-3.01533e-05	0.00169957	-0.0200308	-0.000490766	-0.00169424	0.107139
-2.84738e-05	0.00167954	-0.0200103	-0.000492353	-0.0015871	0.106063
-2.68142e-05	0.00165953	-0.0197673	-0.000493834	-0.00148104	0.104143
-2.51745e-05	0.00163976	-0.0193116	-0.000495211	-0.0013769	0.101425
-2.3554e-05	0.00162045	-0.018661	-0.000496486	-0.00127547	0.0979841
-2.19522e-05	0.00160179	-0.0178349	-0.000497664	-0.00117749	0.0939038
-2.03683e-05	0.00158396	-0.0168504	-0.000498747	-0.00108359	0.0892553
-1.88011e-05	0.00156711	-0.0157191	-0.000499742	-0.00099433	0.0840889
-1.72498e-05	0.00155139	-0.0144485	-0.000500652	-0.000910241	0.0784394
-1.57128e-05	0.00153694	-0.0130482	-0.000501484	-0.000831802	0.0723487
-1.41889e-05	0.00152389	-0.0115352	-0.000502243	-0.000759453	0.0658858
-1.26766e-05	0.00151236	-0.00993245	-0.000502937	-0.000693567	0.0591434
-1.11742e-05	0.00150242	-0.00826625	-0.000503571	-0.000634424	0.0522251
-9.68e-06	0.00149416	-0.00656609	-0.000504153	-0.000582199	0.0452457
-8.19241e-06	0.00148759	-0.00486478	-0.00050469	-0.000536953	0.0383319
-6.70968e-06	0.00148273	-0.00319592	-0.000505189	-0.000498621	0.0316118
-5.23015e-06	0.00147953	-0.00159149	-0.000505656	-0.000467009	0.0252061
-3.75222e-06	0.00147794	-7.94809e-05	-0.000506098	-0.000441803	0.019219
-2.27436e-06	0.00147786	0.00131829	-0.00050652	-0.000422584	0.0137299
-7.95179e-07	0.00147918	0.00258476	-0.000506929	-0.000408854	0.00879931
6.86582e-07	0.00148176	0.00370518	-0.000507329	-0.000400055	0.00447816
2.17205e-06	0.00148547	0.00466848	-0.000507725	-0.000395577	0.00080269
3.66218e-06	0.00149014	0.00547181	-0.00050812	-0.000394774	-0.00222261
5.15779e-06	0.00149561	0.00612409	-0.000508517	-0.000396997	-0.00463845
6.65952e-06	0.00150173	0.0066438	-0.000508918	-0.000401635	-0.00652176
8.1679e-06	0.00150838	0.00704999	-0.000509326	-0.000408157	-0.00795078
9.68332e-06	0.00151543	0.00735425	-0.000509743	-0.000416108	-0.00897452
1.12061e-05	0.00152278	0.00756207	-0.000510168	-0.000425082	-0.00961806
1.27364e-05	0.00153034	0.00767904	-0.000510602	-0.0004347	-0.0099067
1.42745e-05	0.00153802	0.00771194	-0.000511047	-0.000444607	-0.00987006
1.58202e-05	0.00154573	0.00766507	-0.000511501	-0.000454477	-0.00952787
1.73736e-05	0.0015534	0.00753797	-0.000511965	-0.000464005	-0.00888149
1.89345e-05	0.00156094	0.00732634	-0.000512438	-0.000472886	-0.0079177
2.05028e-05	0.00156826	0.00702558	-0.000512919	-0.000480804	-0.00662209
2.20781e-05	0.00157529	0.00663499	-0.000513407	-0.000487426	-0.00499546
2.366e-05	0.00158192	0.00615926	-0.000513899	-0.000492422	-0.00305921
2.52481e-05	0.00158808	0.00560648	-0.000514394	-0.000495481	-0.000847559
2.68418e-05	0.00159369	0.00498701	-0.000514891	-0.000496328	0.00159692
2.84404e-05	0.00159868	0.00431514	-0.000515386	-0.000494732	0.00421701
3.00434e-05	0.00160299	0.00360884	-0.000515876	-0.000490515	0.00694211
3.165e-05	0.0016066	0.00288443	-0.00051636	-0.000483572	0.00970848
3.32595e-05	0.00160948	0.00215112	-0.000516833	-0.000473864	0.0124804
3.48712e-05	0.00161163	0.00141129	-0.000517295	-0.000461384	0.0152486
3.64842e-05	0.00161305	0.000665655	-0.000517741	-0.000446135	0.0180101
3.80979e-05	0.00161371	-8.31986e-05	-0.000518169	-0.000428125	0.0207552
3.97115e-05	0.00161363	-0.000831709	-0.000518576	-0.00040737	0.0234702
4.13243e-05	0.0016128	-0.00157733	-0.00051896	-0.000383899	0.0261456
4.29356e-05	0.00161122	-0.00231737	-0.000519318	-0.000357754	0.0287714
4.45445e-05	0.0016089	-0.00304592	-0.000519647	-0.000328982	0.0313253
4.61503e-05	0.00160586	-0.00375227	-0.000519945	-0.000297657	0.033767
4.77524e-05	0.0016021	-0.00442187	-0.000520209	-0.00026389	0.0360418
4.93501e-05	0.00159768	-0.00503932	-0.000520437	-0.000227848	0.0380924
5.09427e-05	0.00159264	-0.005592	-0.000520626	-0.000189756	0.0398728
5.25298e-05	0.00158705	-0.00607362	-0.000520776	-0.000149883	0.0413616
5.41108e-05	0.00158098	-0.00648697	-0.000520885	-0.000108522	0.0425722
5.56853e-05	0.00157449	-0.00684238	-0.000520951	-6.59494e-05	0.0435471
5.72529e-05	0.00156765	-0.00715297	-0.000520973	-2.24023e-05	0.044339
5.88134e-05	0.00156049	-0.00743289	-0.000520951	2.19367e-05	0.0450037
6.03665e-05	0.00155306	-0.00769897	-0.000520884	6.69404e-05	0.045607
6.19118e-05	0.00154536	-0.00797063	-0.000520772	0.000112547	0.0462239
6.34492e-05	0.00153739	-0.00826734	-0.000520613	0.000158771	0.0469286
6.49783e-05	0.00152912	-0.00860683	-0.000520407	0.0002057	0.0477882
6.64989e-05	0.00152052	-0.00900521	-0.000520154	0.000253488	0.0488627
6.80104e-05	0.00151151	-0.00947748	-0.000519851	0.000302351	0.0502073
6.95124e-05	0.00150204	-0.0100364	-0.000519499	0.000352558	0.0518678
7.10044e-05	0.001492	-0.0106914	-0.000519094	0.000404426	0.0538774
7.24857e-05	0.00148131	-0.0114509	-0.000518636	0.000458304	0.0562644
7.39556e-05	0.00146986	-0.0123233	-0.000518121	0.000514568	0.0590571
7.54131e-05	0.00145753	-0.0133146	-0.000517548	0.000573625	0.062274
7.68573e-05	0.00144422	-0.0144234	-0.000516912	0.000635899	0.0659055
7.82871e-05	0.0014298	-0.0156372	-0.00051621	0.000701805	0.0698993
7.97013e-05	0.00141416	-0.0169324	-0.000515438	0.000771704	0.0741608
8.10985e-05	0.00139723	-0.0182785	-0.000514593	0.000845865	0.0785712
8.24775e-05	0.00137895	-0.0196462	-0.000513668	0.000924436	0.0830156
8.38368e-05	0.0013593	-0.0210118	-0.000512661	0.00100745	0.0874037
8.5175e-05	0.00133829	-0.0223566	-0.000511566	0.00109486	0.0916639
8.6491e-05	0.00131593	-0.0236625	-0.000510379	0.00118652	0.0957278
8.77832e-05	0.00129227	-0.0249087	-0.000509097	0.00128225	0.0995178
8.90506e-05	0.00126736	-0.0260696	-0.000507715	0.00138176	0.102939
9.02919e-05	0.00124129	-0.0271159	-0.000506231	0.0014847	0.105882
9.15061e-05	0.00121418	-0.0280201	-0.00050464	0.00159059	0.108247
9.26922e-05	0.00118616	-0.0287594	-0.000502941	0.00169883	0.109952
9.38496e-05	0.0011574	-0.0293171	-0.000501132	0.00180878	0.110941
9.49777e-05	0.00112808	-0.0296838	-0.000499213	0.00191973	0.111183
9.60761e-05	0.0010984	-0.0298569	-0.000497182	0.00203091	0.110678
9.71446e-05	0.00106854	-0.0298379	-0.00049504	0.00214159	0.109439
9.81833e-05	0.0010387	-0.0296313	-0.000492789	0.00225103	0.107489
9.91924e-05	0.00100907	-0.0292447	-0.000490431	0.00235851	0.104866
0.000100172	0.000979825	-0.0286871	-0.000487967	0.00246338	0.101612
0.000101123	0.000951138	-0.0279647	-0.000485402	0.00256499	0.0977555
0.000102047	0.000923173	-0.0270814	-0.000482739	0.00266275	0.0933192
0.000102943	0.000896091	-0.0260422	-0.000479983	0.00275607	0.0883275
0.000103813	0.000870049	-0.0248558	-0.000477139	0.00284439	0.0828202
0.000104658	0.000845193	-0.0235352	-0.000474212	0.00292721	0.0768521
0.00010548	0.000821658	-0.022092	-0.000471208	0.00300407	0.070473
0.000106279	0.000799566	-0.0205298	-0.000468133	0.00307454	0.0637006
0.000107058	0.000779036	-0.0188427	-0.000464995	0.00313824	0.0565171
0.000107818	0.000760194	-0.0170219	-0.0004618	0.00319476	0.0488928
0.000108562	0.000743172	-0.0150616	-0.000458557	0.00324365	0.0408106
0.00010929	0.00072811	-0.0129618	-0.000455272	0.00328446	0.0322755
0.000110005	0.000715148	-0.01073	-0.000451955	0.00331674	0.0233212
0.000110709	0.000704419	-0.00838313	-0.000448615	0.00334006	0.0140172
0.000111405	0.000696035	-0.00594816	-0.000445261	0.00335407	0.00447047
0.000112095	0.000690087	-0.00345737	-0.000441903	0.00335855	-0.00519247
0.000112782	0.00068663	-0.00094489	-0.000438549	0.00335335	-0.0148394
0.000113468	0.000685685	0.00155186	-0.000435211	0.00333851	-0.0243268
0.000114155	0.000687237	0.00399207	-0.000431897	0.00331419	-0.0334998
0.000114846	0.000691229	0.00633696	-0.000428616	0.00328069	-0.0422128
0.000115544	0.000697566	0.00855476	-0.000425377	0.00323847	-0.0503485
0.00011625	0.000706121	0.0106208	-0.000422189	0.00318813	-0.0578183
0.000116967	0.000716741	0.0125159	-0.000419059	0.00313031	-0.0645548
0.000117696	0.000729257	0.014226	-0.000415993	0.00306575	-0.0705118
0.000118439	0.000743483	0.0157448	-0.000412998	0.00299524	-0.0756727
0.000119198	0.000759228	0.017075	-0.000410078	0.00291957	-0.0800562
0.000119975	0.000776303	0.0182251	-0.000407239	0.00283951	-0.0837024
0.000120769	0.000794528	0.0192016	-0.000404483	0.00275581	-0.0866434
0.000121583	0.00081373	0.0200036	-0.000401814	0.00266917	-0.0888829
0.000122417	0.000833733	0.0206255	-0.000399234	0.00258028	-0.0904067
0.000123271	0.000854359	0.0210639	-0.000396744	0.00248988	-0.0912093
0.000124147	0.000875423	0.0213196	-0.000394345	0.00239867	-0.0913007
0.000125043	0.000896742	0.0213951	-0.000392038	0.00230737	-0.0906977
0.000125961	0.000918138	0.021293	-0.000389821	0.00221667	-0.0894179
0.000126901	0.000939431	0.0210157	-0.000387694	0.00212725	-0.0874769
0.000127861	0.000960446	0.0205628	-0.000385654	0.00203977	-0.0848801
0.000128842	0.000981009	0.0199324	-0.000383699	0.00195489	-0.0816275
0.000129843	0.00100094	0.0191281	-0.000381826	0.00187327	-0.0777391
0.000130863	0.00102007	0.0181629	-0.00038003	0.00179553	-0.0732717
0.000131902	0.00103823	0.0170568	-0.000378308	0.00172226	-0.0683081
0.000132957	0.00105529	0.0158326	-0.000376654	0.00165395	-0.0629401
0.000134028	0.00107112	0.0145147	-0.000375063	0.00159101	-0.0572665
0.000135114	0.00108564	0.0131302	-0.000373529	0.00153374	-0.0513938
0.000136212	0.00109877	0.0117062	-0.000372047	0.00148235	-0.0454278
0.000137323	0.00111047	0.0102666	-0.00037061	0.00143692	-0.0394616
0.000138444	0.00112074	0.00882932	-0.000369213	0.00139746	-0.0335638
0.000139573	0.00112957	0.00740637	-0.000367849	0.00136389	-0.0277801
0.00014071	0.00113698	0.00600901	-0.000366513	0.00133611	-0.0221524
0.000141853	0.00114298	0.00465033	-0.000365199	0.00131396	-0.0167297
0.000143001	0.00114763	0.00334183	-0.000363902	0.00129723	-0.0115539
0.000144152	0.00115098	0.00209052	-0.000362616	0.00128568	-0.00664958
0.000145305	0.00115307	0.000899429	-0.000361337	0.00127903	-0.00202577
0.000146459	0.00115397	-0.000231886	-0.00036006	0.001277	0.00232192
0.000147613	0.00115373	-0.0013056	-0.000358781	0.00127932	0.0064045
0.000148765	0.00115243	-0.00232268	-0.000357495	0.00128573	0.0102282
0.000149915	0.00115011	-0.0032826	-0.000356199	0.00129596	0.0137936
0.000151062	0.00114682	-0.00418524	-0.000354889	0.00130975	0.0171026
0.000152205	0.00114264	-0.00503253	-0.000353562	0.00132685	0.0201652
0.000153342	0.00113761	-0.00582919	-0.000352215	0.00134702	0.0230018
0.000154474	0.00113178	-0.00658102	-0.000350845	0.00137002	0.0256368
0.000155599	0.0011252	-0.00729201	-0.00034945	0.00139566	0.0280875
0.000156717	0.0011179	-0.0079641	-0.000348026	0.00142374	0.0303632
0.000157827	0.00110994	-0.00859929	-0.000346572	0.00145411	0.032473
0.000158928	0.00110134	-0.00919998	-0.000345085	0.00148658	0.0344279
0.00016002	0.00109214	-0.00976828	-0.000343564	0.00152101	0.0362375
0.000161103	0.00108237	-0.0103067	-0.000342007	0.00155725	0.0379126
0.000162175	0.00107207	-0.0108197	-0.000340412	0.00159516	0.0394719
0.000163236	0.00106125	-0.0113156	-0.000338777	0.00163463	0.0409483
0.000164286	0.00104993	-0.0118067	-0.000337101	0.00167558	0.0423895
0.000165324	0.00103812	-0.0123067	-0.000335384	0.00171797	0.043848
0.00016635	0.00102582	-0.0128266	-0.000333622	0.00176182	0.0453664
0.000167363	0.00101299	-0.0133723	-0.000331815	0.00180718	0.0469662
0.000168363	0.000999618	-0.0139443	-0.00032996	0.00185415	0.0486484
0.000169348	0.000985673	-0.0145402	-0.000328058	0.0019028	0.0504028
0.000170319	0.000971133	-0.0151567	-0.000326104	0.0019532	0.0522163
0.000171275	0.000955977	-0.0157897	-0.000324099	0.00200542	0.0540718
0.000172216	0.000940187	-0.016431	-0.000322039	0.00205949	0.0559385
0.000173139	0.000923756	-0.017068	-0.000319924	0.00211543	0.0577672
0.000174046	0.000906688	-0.017685	-0.000317751	0.00217319	0.0594983
0.000174935	0.000889003	-0.0182666	-0.000315518	0.00223269	0.0610736
0.000175806	0.000870736	-0.018801	-0.000313224	0.00229377	0.0624498
0.000176658	0.000851935	-0.0192818	-0.000310868	0.00235622	0.0636041
0.00017749	0.000832653	-0.0197051	-0.000308448	0.00241982	0.064524
0.000178303	0.000812948	-0.020065	-0.000305964	0.00248434	0.0651893
0.000179096	0.000792883	-0.0203529	-0.000303414	0.00254953	0.0655692
0.000179869	0.00077253	-0.0205604	-0.000300799	0.0026151	0.0656349
0.000180621	0.00075197	-0.0206843	-0.000298119	0.00268074	0.0653775
0.000181352	0.000731286	-0.0207293	-0.000295373	0.00274611	0.0648176
0.000182062	0.000710556	-0.0207049	-0.000292562	0.00281093	0.0639955
0.000182752	0.000689851	-0.0206194	-0.000289687	0.00287493	0.0629451
0.000183422	0.000669232	-0.0204736	-0.000286749	0.00293787	0.0616722
0.00018407	0.000648758	-0.0202605	-0.000283749	0.00299954	0.0601524
0.000184699	0.000628498	-0.019971	-0.00028069	0.0030597	0.058353
0.000185307	0.000608527	-0.0196019	-0.000277572	0.00311805	0.0562649
0.000185896	0.000588925	-0.0191605	-0.000274397	0.00317431	0.0539188
0.000186466	0.000569764	-0.0186637	-0.000271169	0.00322823	0.0513829
0.000187017	0.000551101	-0.0181366	-0.000267889	0.00327962	0.0487545
0.00018755	0.000532964	-0.0176078	-0.000264561	0.00332837	0.0461445
0.000188065	0.000515356	-0.017106	-0.000261186	0.00337452	0.0436628
0.000188564	0.00049825	-0.016656	-0.000257768	0.00341818	0.0414029
0.000189045	0.000481594	-0.0162746	-0.000254309	0.00345958	0.0394268
0.000189511	0.00046532	-0.0159707	-0.00025081	0.00349901	0.037766
0.00018996	0.000449349	-0.015748	-0.000247273	0.00353677	0.0364313
[truncated: 178,002 more rows]
